# Supplementary material for: Techno-economic analysis of rooftop solar power plant implementation and policy on mosques: an Indonesian case study
Source: Sci Rep. 2022 Mar 21;12:4823. doi: 10.1038/s41598-022-08968-6 (PMC8937498; doi:10.1038/s41598-022-08968-6)
Supplement: Supplementary file 2 — Supplementary Information 2. [file 41598_2022_8968_MOESM2_ESM.xlsx]

## Sheet: Sheet1
Supplementary materials
Techno-economic Analysis of Rooftop Solar Power Plant Implementation and Policy on Mosque: An Indonesian Case Study
Suparwoko1 and Fadhil A. Qamar2
As	deg	Sun azimuth angle
as	deg	Sun elevation angle
GHI	W/(m^2)	Global Horizontal Irradiance
DHI	W/(m^2)	Diffuse Horizontal Irradiance
DNI	W/(m^2)	Direct Normal Irradiance
T	deg C	Ambient temperature
ws	m/s	Wind speed
cloud	%	Cloud opacity
water	kg/(m^2)	Precipitable water
DateT UTC	As	as	GHI	DHI	DNI	Albedo	T	ws	cloud	water
2007-12-31T18:00:00Z	160	0	0	0	0	0.09	24.6	3.3	66.4	52.5
2007-12-31T19:00:00Z	141	0	0	0	0	0.09	24.6	3.4	65.2	52.3
2007-12-31T20:00:00Z	129	0	0	0	0	0.09	24.5	3.4	57.3	52.2
2007-12-31T21:00:00Z	121	0	0	0	0	0.09	24.4	3.5	76.3	52.2
2007-12-31T22:00:00Z	116	0	1	1	0	0.09	24.6	3.5	72.0	52.1
2007-12-31T23:00:00Z	113	0	17	17	0	0.09	24.9	3.6	46.2	52.0
2008-01-01T00:00:00Z	112	14	133	131	6	0.09	25.3	3.7	26.9	51.8
2008-01-01T01:00:00Z	112	28	282	281	3	0.09	25.7	4.1	28.1	51.8
2008-01-01T02:00:00Z	114	41	434	418	19	0.09	26.2	4.8	30.8	51.9
2008-01-01T03:00:00Z	120	55	721	329	460	0.09	26.7	5.4	12.3	52.0
2008-01-01T04:00:00Z	136	66	899	275	683	0.09	27.0	5.8	3.9	52.3
2008-01-01T05:00:00Z	172	73	979	220	794	0.09	27.3	5.9	1.1	52.6
2008-01-01T06:00:00Z	212	70	967	195	823	0.09	27.5	5.9	0.1	53.0
2008-01-01T07:00:00Z	235	60	845	242	698	0.09	27.4	5.9	2.8	53.4
2008-01-01T08:00:00Z	244	47	692	203	669	0.09	27.1	5.7	2.5	53.8
2008-01-01T09:00:00Z	247	33	355	214	204	0.09	26.8	5.5	33.3	54.3
2008-01-01T10:00:00Z	248	20	127	127	0	0.09	26.4	5.1	53.2	54.6
2008-01-01T11:00:00Z	247	6	30	30	0	0.09	25.9	4.5	49.4	54.8
2008-01-01T12:00:00Z	245	0	2	2	0	0.09	25.5	3.9	14.0	55.0
2008-01-01T13:00:00Z	241	0	0	0	0	0.09	25.2	3.8	0.0	55.2
2008-01-01T14:00:00Z	235	0	0	0	0	0.09	25.1	4.0	0.0	55.5
2008-01-01T15:00:00Z	225	0	0	0	0	0.09	25.0	4.3	0.0	55.8
2008-01-01T16:00:00Z	208	0	0	0	0	0.09	24.8	4.4	1.4	56.1
2008-01-01T17:00:00Z	185	0	0	0	0	0.09	24.7	4.4	34.9	56.4
2008-01-01T18:00:00Z	160	0	0	0	0	0.09	24.5	4.3	48.9	56.6
2008-01-01T19:00:00Z	141	0	0	0	0	0.09	24.4	4.4	37.9	56.8
2008-01-01T20:00:00Z	129	0	0	0	0	0.09	24.3	4.5	53.6	57.0
2008-01-01T21:00:00Z	121	0	0	0	0	0.09	24.2	4.7	58.7	57.1
2008-01-01T22:00:00Z	116	0	0	0	0	0.09	24.3	4.6	56.0	57.1
2008-01-01T23:00:00Z	113	0	9	9	0	0.09	24.7	4.4	64.1	57.1
2008-01-02T00:00:00Z	112	14	56	56	0	0.09	25.1	4.2	69.0	57.0
2008-01-02T01:00:00Z	112	28	86	86	0	0.09	25.2	4.3	77.5	56.9
2008-01-02T02:00:00Z	114	41	94	94	0	0.09	25.1	4.7	84.7	56.7
2008-01-02T03:00:00Z	120	55	77	77	0	0.09	25.0	5.2	90.1	56.5
2008-01-02T04:00:00Z	135	66	71	71	0	0.09	25.1	5.4	92.3	56.3
2008-01-02T05:00:00Z	171	73	116	116	0	0.09	25.4	5.5	88.2	56.0
2008-01-02T06:00:00Z	212	70	154	154	0	0.09	25.7	5.5	83.8	55.7
2008-01-02T07:00:00Z	235	60	180	180	0	0.09	25.6	5.5	78.5	55.8
2008-01-02T08:00:00Z	244	47	182	182	0	0.09	25.4	5.5	72.1	56.0
2008-01-02T09:00:00Z	247	34	107	107	0	0.09	25.1	5.5	75.8	56.3
2008-01-02T10:00:00Z	248	20	56	56	0	0.09	25.0	5.4	69.3	56.4
2008-01-02T11:00:00Z	247	6	20	20	0	0.09	25.0	5.4	49.2	56.3
2008-01-02T12:00:00Z	245	0	2	2	0	0.09	25.0	5.4	54.2	56.2
2008-01-02T13:00:00Z	241	0	0	0	0	0.09	24.8	5.3	64.3	56.0
2008-01-02T14:00:00Z	235	0	0	0	0	0.09	24.5	5.1	57.9	55.7
2008-01-02T15:00:00Z	225	0	0	0	0	0.09	24.2	4.9	55.5	55.3
2008-01-02T16:00:00Z	209	0	0	0	0	0.09	24.0	4.7	57.3	55.0
2008-01-02T17:00:00Z	185	0	0	0	0	0.09	24.0	4.5	50.9	54.8
2008-01-02T18:00:00Z	161	0	0	0	0	0.09	24.0	4.3	47.5	54.5
2008-01-02T19:00:00Z	141	0	0	0	0	0.09	23.9	4.3	37.2	54.3
2008-01-02T20:00:00Z	129	0	0	0	0	0.09	23.9	4.4	53.1	54.2
2008-01-02T21:00:00Z	121	0	0	0	0	0.09	23.8	4.6	63.9	54.1
2008-01-02T22:00:00Z	116	0	0	0	0	0.09	23.8	4.6	46.6	54.1
2008-01-02T23:00:00Z	113	0	10	10	0	0.09	23.8	4.6	52.8	54.4
2008-01-03T00:00:00Z	112	14	40	40	0	0.09	23.8	4.5	72.7	54.7
2008-01-03T01:00:00Z	112	28	61	61	0	0.09	24.0	4.6	84.3	54.9
2008-01-03T02:00:00Z	114	41	172	172	0	0.09	24.4	4.7	74.3	55.1
2008-01-03T03:00:00Z	120	54	326	326	0	0.09	24.7	4.7	60.6	55.3
2008-01-03T04:00:00Z	135	66	402	402	0	0.09	25.0	4.8	57.2	55.5
2008-01-03T05:00:00Z	171	73	374	374	0	0.09	25.2	4.8	62.3	55.7
2008-01-03T06:00:00Z	212	70	437	434	5	0.09	25.4	4.9	54.8	56.0
2008-01-03T07:00:00Z	235	60	576	486	108	0.09	25.4	4.9	33.8	56.1
2008-01-03T08:00:00Z	244	47	379	341	46	0.09	25.1	4.8	49.1	56.2
2008-01-03T09:00:00Z	247	34	203	203	0	0.09	24.9	4.8	60.6	56.2
2008-01-03T10:00:00Z	248	20	113	113	0	0.09	24.8	4.8	58.3	55.8
2008-01-03T11:00:00Z	247	6	36	36	0	0.09	24.6	4.9	36.6	55.0
2008-01-03T12:00:00Z	245	0	4	4	0	0.09	24.5	4.9	60.9	54.2
2008-01-03T13:00:00Z	241	0	0	0	0	0.09	24.4	4.8	74.8	53.5
2008-01-03T14:00:00Z	235	0	0	0	0	0.09	24.2	4.7	69.3	52.8
2008-01-03T15:00:00Z	225	0	0	0	0	0.09	24.0	4.6	67.0	52.2
2008-01-03T16:00:00Z	209	0	0	0	0	0.09	23.8	4.4	66.5	51.3
2008-01-03T17:00:00Z	186	0	0	0	0	0.09	23.7	4.3	53.6	50.2
2008-01-03T18:00:00Z	161	0	0	0	0	0.09	23.6	4.2	47.7	49.2
2008-01-03T19:00:00Z	141	0	0	0	0	0.09	23.4	4.1	36.0	48.4
2008-01-03T20:00:00Z	129	0	0	0	0	0.09	23.3	4.0	48.2	48.0
2008-01-03T21:00:00Z	121	0	0	0	0	0.09	23.2	4.0	47.0	47.5
2008-01-03T22:00:00Z	116	0	0	0	0	0.09	23.3	4.0	34.6	47.6
2008-01-03T23:00:00Z	113	0	6	6	0	0.09	23.6	4.1	60.6	47.9
2008-01-04T00:00:00Z	112	14	44	44	0	0.09	23.9	4.2	75.0	48.3
2008-01-04T01:00:00Z	112	27	64	64	0	0.09	23.9	4.2	83.3	48.7
2008-01-04T02:00:00Z	114	41	130	130	0	0.09	23.9	4.3	80.3	49.0
2008-01-04T03:00:00Z	120	54	167	167	0	0.09	23.8	4.4	79.6	49.3
2008-01-04T04:00:00Z	135	66	180	180	0	0.09	23.9	4.5	81.0	49.4
2008-01-04T05:00:00Z	171	73	157	157	0	0.09	24.0	4.7	84.3	49.3
2008-01-04T06:00:00Z	212	70	131	131	0	0.09	24.1	4.9	86.6	49.1
2008-01-04T07:00:00Z	235	60	144	144	0	0.09	24.1	5.1	83.3	48.9
2008-01-04T08:00:00Z	244	47	157	157	0	0.09	24.0	5.3	77.7	48.6
2008-01-04T09:00:00Z	247	34	106	106	0	0.09	23.9	5.5	78.8	48.3
2008-01-04T10:00:00Z	248	20	80	80	0	0.09	23.9	5.3	62.8	48.2
2008-01-04T11:00:00Z	248	6	33	33	0	0.09	24.0	5.0	26.5	48.2
2008-01-04T12:00:00Z	245	0	4	4	0	0.09	24.2	4.6	27.1	48.3
2008-01-04T13:00:00Z	242	0	0	0	0	0.09	24.1	4.4	43.8	48.2
2008-01-04T14:00:00Z	235	0	0	0	0	0.09	23.7	4.3	46.0	48.0
2008-01-04T15:00:00Z	225	0	0	0	0	0.09	23.3	4.3	60.6	47.8
2008-01-04T16:00:00Z	209	0	0	0	0	0.09	23.1	4.3	72.5	47.1
2008-01-04T17:00:00Z	186	0	0	0	0	0.09	23.0	4.3	68.0	46.2
2008-01-04T18:00:00Z	161	0	0	0	0	0.09	22.9	4.3	66.2	45.2
2008-01-04T19:00:00Z	141	0	0	0	0	0.08	22.9	4.3	65.9	44.5
2008-01-04T20:00:00Z	129	0	0	0	0	0.08	22.8	4.3	63.6	43.9
2008-01-04T21:00:00Z	121	0	0	0	0	0.08	22.8	4.3	64.2	43.4
2008-01-04T22:00:00Z	116	0	0	0	0	0.08	23.0	4.3	65.7	42.8
2008-01-04T23:00:00Z	113	0	12	11	4	0.08	23.3	4.4	63.3	42.3
2008-01-05T00:00:00Z	112	14	141	116	86	0.08	23.7	4.6	32.1	41.8
2008-01-05T01:00:00Z	112	27	288	261	60	0.08	24.1	4.8	28.8	41.4
2008-01-05T02:00:00Z	114	41	593	189	570	0.08	24.6	5.1	9.9	41.1
2008-01-05T03:00:00Z	120	54	828	144	846	0.08	25.1	5.4	0.0	40.9
2008-01-05T04:00:00Z	134	66	956	144	890	0.08	25.3	5.5	0.0	41.0
2008-01-05T05:00:00Z	170	73	1005	156	887	0.08	25.3	5.5	0.7	41.2
2008-01-05T06:00:00Z	212	70	827	410	440	0.08	25.3	5.6	16.8	41.5
2008-01-05T07:00:00Z	235	60	829	251	683	0.08	25.3	5.5	7.1	41.9
2008-01-05T08:00:00Z	244	47	736	134	815	0.08	25.3	5.3	0.5	42.3
2008-01-05T09:00:00Z	247	34	471	209	436	0.08	25.2	5.1	12.2	42.8
2008-01-05T10:00:00Z	248	20	267	124	439	0.08	25.3	4.8	5.1	43.5
2008-01-05T11:00:00Z	248	6	80	34	186	0.08	25.3	4.4	0.0	44.3
2008-01-05T12:00:00Z	246	0	6	5	15	0.08	25.4	4.0	0.0	45.1
2008-01-05T13:00:00Z	242	0	0	0	0	0.08	25.1	3.8	0.0	45.5
2008-01-05T14:00:00Z	236	0	0	0	0	0.08	24.5	3.8	0.0	45.6
2008-01-05T15:00:00Z	226	0	0	0	0	0.08	24.0	3.8	0.0	45.6
2008-01-05T16:00:00Z	209	0	0	0	0	0.08	23.6	3.8	1.4	45.5
2008-01-05T17:00:00Z	186	0	0	0	0	0.08	23.4	3.7	34.9	45.5
2008-01-05T18:00:00Z	161	0	0	0	0	0.09	23.2	3.7	48.8	45.3
2008-01-05T19:00:00Z	141	0	0	0	0	0.09	23.0	3.7	48.7	45.2
2008-01-05T20:00:00Z	129	0	0	0	0	0.09	22.8	3.7	48.0	45.0
2008-01-05T21:00:00Z	121	0	0	0	0	0.09	22.7	3.7	48.6	44.8
2008-01-05T22:00:00Z	116	0	1	1	3	0.09	22.9	3.5	47.6	44.4
2008-01-05T23:00:00Z	113	0	26	16	82	0.09	23.3	3.1	14.1	43.9
2008-01-06T00:00:00Z	112	14	187	56	448	0.09	23.8	2.8	0.0	43.4
2008-01-06T01:00:00Z	112	27	421	89	711	0.09	24.3	2.8	0.0	43.1
2008-01-06T02:00:00Z	114	41	640	121	798	0.09	24.9	3.2	1.0	43.0
2008-01-06T03:00:00Z	119	54	633	407	306	0.09	25.5	3.7	22.8	43.0
2008-01-06T04:00:00Z	134	66	859	272	628	0.09	26.1	3.9	10.9	43.0
2008-01-06T05:00:00Z	170	73	686	421	284	0.09	26.6	4.1	31.8	43.0
2008-01-06T06:00:00Z	212	71	855	264	634	0.09	27.1	4.2	13.4	43.0
2008-01-06T07:00:00Z	235	60	897	154	857	0.09	27.3	4.3	0.0	43.2
2008-01-06T08:00:00Z	244	48	737	145	804	0.09	27.2	4.3	0.0	43.6
2008-01-06T09:00:00Z	248	34	527	124	714	0.09	27.1	4.3	0.0	44.0
2008-01-06T10:00:00Z	248	20	289	91	541	0.09	26.9	4.0	0.0	44.3
2008-01-06T11:00:00Z	248	6	80	36	177	0.09	26.7	3.5	0.0	44.6
2008-01-06T12:00:00Z	246	0	6	5	14	0.09	26.6	3.0	0.0	44.9
2008-01-06T13:00:00Z	242	0	0	0	0	0.09	26.1	2.8	0.0	45.1
2008-01-06T14:00:00Z	236	0	0	0	0	0.09	25.3	2.9	0.0	45.2
2008-01-06T15:00:00Z	226	0	0	0	0	0.09	24.6	2.9	0.0	45.4
2008-01-06T16:00:00Z	210	0	0	0	0	0.09	24.1	3.0	0.0	45.5
2008-01-06T17:00:00Z	186	0	0	0	0	0.09	23.9	3.0	0.0	45.7
2008-01-06T18:00:00Z	161	0	0	0	0	0.09	23.7	3.0	0.0	45.8
2008-01-06T19:00:00Z	141	0	0	0	0	0.09	23.5	3.0	0.0	46.1
2008-01-06T20:00:00Z	129	0	0	0	0	0.09	23.2	3.1	0.0	46.4
2008-01-06T21:00:00Z	121	0	0	0	0	0.09	23.0	3.1	0.8	46.7
2008-01-06T22:00:00Z	116	0	0	0	0	0.09	23.2	3.2	19.7	47.1
2008-01-06T23:00:00Z	113	0	14	14	2	0.09	23.8	3.3	41.7	47.5
2008-01-07T00:00:00Z	112	13	135	118	57	0.09	24.4	3.3	31.1	48.0
2008-01-07T01:00:00Z	112	27	252	245	24	0.09	24.6	3.5	36.9	48.2
2008-01-07T02:00:00Z	114	41	401	397	6	0.09	24.6	3.6	37.8	48.4
2008-01-07T03:00:00Z	119	54	371	369	3	0.09	24.5	3.8	54.0	48.5
2008-01-07T04:00:00Z	134	66	400	400	0	0.09	24.9	3.8	58.1	48.6
2008-01-07T05:00:00Z	169	73	312	312	0	0.09	25.5	3.8	69.0	48.6
2008-01-07T06:00:00Z	211	71	175	175	0	0.09	26.2	3.9	82.4	48.7
2008-01-07T07:00:00Z	235	61	149	149	0	0.09	26.1	3.8	83.3	48.4
2008-01-07T08:00:00Z	244	48	146	146	0	0.09	25.7	3.8	80.1	47.8
2008-01-07T09:00:00Z	248	34	131	131	0	0.09	25.1	3.8	74.5	47.3
2008-01-07T10:00:00Z	249	20	98	98	0	0.09	24.8	3.6	63.8	47.1
2008-01-07T11:00:00Z	248	7	37	37	0	0.09	24.6	3.4	37.9	47.2
2008-01-07T12:00:00Z	246	0	5	5	0	0.09	24.5	3.2	54.0	47.4
2008-01-07T13:00:00Z	242	0	0	0	0	0.09	24.2	3.0	65.5	47.2
2008-01-07T14:00:00Z	236	0	0	0	0	0.09	23.6	2.8	76.9	46.8
2008-01-07T15:00:00Z	226	0	0	0	0	0.09	23.0	2.7	70.7	46.3
2008-01-07T16:00:00Z	210	0	0	0	0	0.09	22.7	2.6	66.0	45.8
2008-01-07T17:00:00Z	186	0	0	0	0	0.09	22.5	2.7	54.6	45.2
2008-01-07T18:00:00Z	161	0	0	0	0	0.09	22.4	2.8	60.1	44.6
2008-01-07T19:00:00Z	141	0	0	0	0	0.08	22.4	2.8	53.0	44.1
2008-01-07T20:00:00Z	129	0	0	0	0	0.08	22.4	2.9	48.0	43.6
2008-01-07T21:00:00Z	121	0	0	0	0	0.08	22.5	2.9	48.5	43.2
2008-01-07T22:00:00Z	116	0	0	0	0	0.08	22.8	2.7	48.2	42.9
2008-01-07T23:00:00Z	113	0	15	14	5	0.08	23.2	2.5	47.2	42.7
2008-01-08T00:00:00Z	112	13	149	105	132	0.08	23.7	2.1	28.0	42.6
2008-01-08T01:00:00Z	111	27	408	106	603	0.08	24.3	2.1	6.0	42.5
2008-01-08T02:00:00Z	113	41	647	108	829	0.08	24.9	2.3	0.4	42.5
2008-01-08T03:00:00Z	119	54	753	275	605	0.08	25.5	2.6	9.6	42.5
2008-01-08T04:00:00Z	133	66	927	199	790	0.08	25.8	2.8	4.1	42.6
2008-01-08T05:00:00Z	169	74	1019	139	919	0.08	26.0	3.0	0.0	42.8
2008-01-08T06:00:00Z	211	71	1001	139	914	0.08	26.0	3.3	0.0	43.0
2008-01-08T07:00:00Z	235	61	909	136	890	0.08	26.0	3.5	0.0	43.2
2008-01-08T08:00:00Z	244	48	751	125	847	0.08	25.8	3.6	0.0	43.5
2008-01-08T09:00:00Z	248	34	541	105	773	0.08	25.6	3.6	0.0	43.7
2008-01-08T10:00:00Z	249	20	304	76	625	0.08	25.6	3.5	0.0	43.0
2008-01-08T11:00:00Z	248	7	87	32	242	0.08	25.8	3.3	1.3	41.6
2008-01-08T12:00:00Z	246	0	8	5	30	0.08	26.0	3.0	32.9	40.0
2008-01-08T13:00:00Z	242	0	0	0	0	0.08	25.7	2.8	48.0	39.5
2008-01-08T14:00:00Z	236	0	0	0	0	0.08	25.0	2.7	48.8	39.7
2008-01-08T15:00:00Z	226	0	0	0	0	0.08	24.3	2.6	49.5	40.0
2008-01-08T16:00:00Z	210	0	0	0	0	0.08	23.9	2.7	49.2	40.1
2008-01-08T17:00:00Z	187	0	0	0	0	0.08	23.7	2.9	48.3	40.0
2008-01-08T18:00:00Z	161	0	0	0	0	0.08	23.6	3.1	48.0	39.9
2008-01-08T19:00:00Z	141	0	0	0	0	0.08	23.4	3.3	46.6	39.9
2008-01-08T20:00:00Z	128	0	0	0	0	0.08	23.2	3.4	13.8	40.0
2008-01-08T21:00:00Z	121	0	0	0	0	0.08	23.1	3.5	0.0	40.2
2008-01-08T22:00:00Z	116	0	1	1	3	0.08	23.5	3.5	0.0	40.7
2008-01-08T23:00:00Z	113	0	25	14	83	0.08	24.3	3.4	0.0	41.7
2008-01-09T00:00:00Z	111	13	185	54	456	0.08	25.1	3.2	0.0	42.7
2008-01-09T01:00:00Z	111	27	420	86	722	0.08	25.6	3.4	0.0	43.5
2008-01-09T02:00:00Z	113	41	643	115	814	0.08	26.0	3.6	0.7	44.3
2008-01-09T03:00:00Z	119	54	683	367	416	0.08	26.3	3.9	17.3	45.0
2008-01-09T04:00:00Z	133	66	769	457	339	0.08	26.5	4.1	20.3	45.7
2008-01-09T05:00:00Z	169	74	964	228	764	0.08	26.6	4.3	5.6	46.2
2008-01-09T06:00:00Z	211	71	997	143	903	0.08	26.7	4.4	0.3	46.8
2008-01-09T07:00:00Z	235	61	837	275	638	0.08	26.5	4.4	7.7	47.4
2008-01-09T08:00:00Z	245	48	683	251	585	0.08	26.0	4.3	8.5	47.9
2008-01-09T09:00:00Z	248	34	368	239	186	0.08	25.5	4.2	34.6	48.4
2008-01-09T10:00:00Z	249	21	202	175	94	0.08	25.3	3.9	27.1	48.2
2008-01-09T11:00:00Z	248	7	72	56	93	0.08	25.3	3.6	5.7	47.6
2008-01-09T12:00:00Z	246	0	7	5	23	0.08	25.4	3.2	0.0	46.9
2008-01-09T13:00:00Z	242	0	0	0	0	0.08	25.2	2.9	0.0	46.6
2008-01-09T14:00:00Z	236	0	0	0	0	0.08	24.6	2.7	0.0	46.6
2008-01-09T15:00:00Z	226	0	0	0	0	0.08	24.1	2.4	0.0	46.7
2008-01-09T16:00:00Z	210	0	0	0	0	0.08	23.7	2.4	0.0	46.5
2008-01-09T17:00:00Z	187	0	0	0	0	0.09	23.6	2.6	0.0	46.2
2008-01-09T18:00:00Z	161	0	0	0	0	0.09	23.4	2.7	0.0	45.9
2008-01-09T19:00:00Z	141	0	0	0	0	0.09	23.3	2.8	0.0	45.7
2008-01-09T20:00:00Z	128	0	0	0	0	0.09	23.1	2.9	0.0	45.5
2008-01-09T21:00:00Z	121	0	0	0	0	0.09	23.0	2.9	0.8	45.4
2008-01-09T22:00:00Z	116	0	0	0	0	0.09	23.2	2.9	19.9	45.1
2008-01-09T23:00:00Z	113	0	15	10	16	0.09	23.7	2.8	41.6	44.8
2008-01-10T00:00:00Z	111	13	176	57	398	0.09	24.3	2.7	14.2	44.5
2008-01-10T01:00:00Z	111	27	413	98	682	0.09	24.9	2.8	0.0	44.5
2008-01-10T02:00:00Z	113	41	634	134	775	0.09	25.4	3.0	0.9	44.5
2008-01-10T03:00:00Z	118	54	645	409	318	0.09	26.0	3.2	21.1	44.6
2008-01-10T04:00:00Z	132	66	878	275	645	0.09	26.3	3.3	8.9	44.6
2008-01-10T05:00:00Z	168	74	1013	169	880	0.09	26.5	3.4	0.0	44.7
2008-01-10T06:00:00Z	211	71	995	170	873	0.09	26.6	3.5	0.0	44.8
2008-01-10T07:00:00Z	235	61	901	174	834	0.09	26.4	3.6	0.1	44.8
2008-01-10T08:00:00Z	245	48	729	187	728	0.09	26.1	3.6	2.0	44.7
2008-01-10T09:00:00Z	248	34	528	144	679	0.09	25.7	3.6	1.2	44.7
2008-01-10T10:00:00Z	249	21	280	123	388	0.09	25.7	3.5	8.0	44.7
2008-01-10T11:00:00Z	248	7	75	52	80	0.09	26.1	3.3	13.1	44.8
2008-01-10T12:00:00Z	246	0	7	7	0	0.09	26.5	3.2	37.8	44.9
2008-01-10T13:00:00Z	243	0	0	0	0	0.09	26.3	3.0	48.7	45.0
2008-01-10T14:00:00Z	236	0	0	0	0	0.09	25.7	2.9	48.5	45.2
2008-01-10T15:00:00Z	227	0	0	0	0	0.09	25.0	2.7	48.2	45.3
2008-01-10T16:00:00Z	211	0	0	0	0	0.09	24.7	2.6	48.1	45.3
2008-01-10T17:00:00Z	187	0	0	0	0	0.09	24.5	2.5	48.7	45.0
2008-01-10T18:00:00Z	161	0	0	0	0	0.08	24.4	2.4	49.0	44.8
2008-01-10T19:00:00Z	141	0	0	0	0	0.08	24.2	2.3	47.6	44.6
2008-01-10T20:00:00Z	128	0	0	0	0	0.08	24.1	2.3	14.1	44.4
2008-01-10T21:00:00Z	120	0	0	0	0	0.08	24.1	2.3	0.0	44.3
2008-01-10T22:00:00Z	116	0	1	0	2	0.08	24.2	2.3	0.0	44.1
2008-01-10T23:00:00Z	113	0	21	16	48	0.08	24.6	2.2	0.5	44.0
2008-01-11T00:00:00Z	111	13	145	111	125	0.08	24.9	2.1	13.5	43.9
2008-01-11T01:00:00Z	111	27	321	240	170	0.08	25.4	2.2	21.8	43.9
2008-01-11T02:00:00Z	113	41	609	175	630	0.08	26.0	2.5	6.9	44.1
2008-01-11T03:00:00Z	118	54	832	138	861	0.08	26.6	2.8	0.0	44.3
2008-01-11T04:00:00Z	132	66	963	144	898	0.08	27.0	3.2	0.0	44.5
2008-01-11T05:00:00Z	168	74	1022	148	911	0.08	27.2	3.5	0.0	44.7
2008-01-11T06:00:00Z	211	71	1005	147	907	0.08	27.4	3.8	0.0	45.0
2008-01-11T07:00:00Z	236	61	913	142	885	0.08	27.3	4.0	0.0	45.2
2008-01-11T08:00:00Z	245	48	755	131	840	0.08	27.0	4.0	0.0	45.5
2008-01-11T09:00:00Z	248	35	545	112	761	0.08	26.6	4.0	0.0	45.7
2008-01-11T10:00:00Z	249	21	307	83	604	0.08	26.4	3.9	0.0	45.5
2008-01-11T11:00:00Z	248	7	89	35	235	0.08	26.4	3.5	0.0	44.9
2008-01-11T12:00:00Z	246	0	8	6	30	0.08	26.4	3.1	0.0	44.3
2008-01-11T13:00:00Z	243	0	0	0	0	0.08	26.0	2.9	0.0	44.1
2008-01-11T14:00:00Z	237	0	0	0	0	0.08	25.4	2.9	0.0	44.1
2008-01-11T15:00:00Z	227	0	0	0	0	0.08	24.8	2.9	0.0	44.2
2008-01-11T16:00:00Z	211	0	0	0	0	0.08	24.4	3.0	0.0	44.1
2008-01-11T17:00:00Z	187	0	0	0	0	0.08	24.1	3.0	0.0	44.0
2008-01-11T18:00:00Z	161	0	0	0	0	0.08	23.9	3.1	0.0	43.9
2008-01-11T19:00:00Z	141	0	0	0	0	0.08	23.7	3.1	0.0	43.7
2008-01-11T20:00:00Z	128	0	0	0	0	0.08	23.6	3.2	0.0	43.4
2008-01-11T21:00:00Z	120	0	0	0	0	0.08	23.5	3.4	0.0	43.2
2008-01-11T22:00:00Z	115	0	1	0	1	0.08	23.8	3.4	0.0	43.1
2008-01-11T23:00:00Z	112	0	19	16	36	0.08	24.5	3.4	0.7	43.1
2008-01-12T00:00:00Z	111	13	135	119	64	0.08	25.2	3.5	16.1	43.1
2008-01-12T01:00:00Z	111	27	334	230	208	0.08	25.8	3.6	18.5	43.1
2008-01-12T02:00:00Z	113	41	563	276	430	0.08	26.2	3.8	11.6	43.2
2008-01-12T03:00:00Z	118	54	697	373	410	0.08	26.6	4.0	14.7	43.2
2008-01-12T04:00:00Z	132	66	514	396	136	0.08	26.8	4.2	45.0	43.3
2008-01-12T05:00:00Z	167	74	840	261	597	0.08	26.8	4.3	17.3	43.5
2008-01-12T06:00:00Z	211	71	960	265	733	0.08	26.8	4.4	3.3	43.6
2008-01-12T07:00:00Z	236	61	890	212	780	0.08	26.7	4.4	1.4	43.8
2008-01-12T08:00:00Z	245	48	746	167	778	0.08	26.6	4.4	0.0	44.0
2008-01-12T09:00:00Z	248	35	535	142	688	0.08	26.4	4.3	0.0	44.2
2008-01-12T10:00:00Z	249	21	296	101	518	0.08	26.4	4.1	0.0	44.2
2008-01-12T11:00:00Z	249	7	84	40	178	0.08	26.5	3.6	0.0	44.0
2008-01-12T12:00:00Z	247	0	8	6	18	0.08	26.6	3.1	0.0	43.7
2008-01-12T13:00:00Z	243	0	0	0	0	0.08	26.3	3.1	0.0	43.4
2008-01-12T14:00:00Z	237	0	0	0	0	0.08	25.8	3.4	0.0	43.0
2008-01-12T15:00:00Z	227	0	0	0	0	0.08	25.2	3.7	0.0	42.5
2008-01-12T16:00:00Z	211	0	0	0	0	0.08	24.9	3.8	0.0	42.1
2008-01-12T17:00:00Z	187	0	0	0	0	0.08	24.8	4.0	0.0	41.8
2008-01-12T18:00:00Z	162	0	0	0	0	0.09	24.7	4.1	0.0	41.4
2008-01-12T19:00:00Z	141	0	0	0	0	0.09	24.6	4.1	0.0	41.2
2008-01-12T20:00:00Z	128	0	0	0	0	0.09	24.5	4.1	0.0	41.2
2008-01-12T21:00:00Z	120	0	0	0	0	0.09	24.4	4.2	0.0	41.2
2008-01-12T22:00:00Z	115	0	1	0	1	0.09	24.7	4.2	0.0	41.7
2008-01-12T23:00:00Z	112	0	17	15	16	0.09	25.2	4.3	0.6	42.6
2008-01-13T00:00:00Z	111	13	129	119	33	0.09	25.8	4.5	15.7	43.5
2008-01-13T01:00:00Z	111	27	324	234	176	0.09	26.2	4.6	18.4	44.2
2008-01-13T02:00:00Z	112	40	582	231	521	0.09	26.4	4.8	7.6	44.7
2008-01-13T03:00:00Z	117	54	702	371	425	0.09	26.7	5.0	13.1	45.2
2008-01-13T04:00:00Z	131	66	694	553	161	0.09	26.8	5.1	26.2	45.6
2008-01-13T05:00:00Z	167	74	580	551	32	0.09	26.7	5.3	42.1	46.0
2008-01-13T06:00:00Z	211	72	676	557	127	0.09	26.7	5.4	31.2	46.4
2008-01-13T07:00:00Z	236	61	717	491	260	0.09	26.5	5.5	19.1	46.9
2008-01-13T08:00:00Z	245	48	536	457	94	0.09	26.4	5.5	27.6	47.5
2008-01-13T09:00:00Z	249	35	230	229	2	0.09	26.2	5.6	59.5	48.0
2008-01-13T10:00:00Z	250	21	96	96	0	0.09	26.1	5.4	63.9	48.5
2008-01-13T11:00:00Z	249	7	36	36	0	0.09	26.1	5.1	40.0	49.0
2008-01-13T12:00:00Z	247	0	5	5	0	0.09	26.2	4.7	50.3	49.5
2008-01-13T13:00:00Z	243	0	0	0	0	0.09	25.9	4.5	51.7	49.9
2008-01-13T14:00:00Z	237	0	0	0	0	0.09	25.3	4.4	46.6	50.2
2008-01-13T15:00:00Z	227	0	0	0	0	0.09	24.8	4.3	59.5	50.6
2008-01-13T16:00:00Z	211	0	0	0	0	0.09	24.4	4.2	66.5	50.9
2008-01-13T17:00:00Z	188	0	0	0	0	0.09	24.1	4.3	66.5	51.2
2008-01-13T18:00:00Z	162	0	0	0	0	0.09	23.8	4.3	66.1	51.5
2008-01-13T19:00:00Z	141	0	0	0	0	0.09	23.7	4.3	66.5	51.7
2008-01-13T20:00:00Z	128	0	0	0	0	0.09	23.5	4.1	66.6	51.7
2008-01-13T21:00:00Z	120	0	0	0	0	0.09	23.5	4.0	64.1	51.7
2008-01-13T22:00:00Z	115	0	0	0	0	0.09	23.7	3.9	65.5	51.7
2008-01-13T23:00:00Z	112	0	7	7	0	0.09	24.2	3.9	60.9	51.6
2008-01-14T00:00:00Z	111	13	50	50	0	0.09	24.7	3.9	66.0	51.6
2008-01-14T01:00:00Z	110	27	135	135	0	0.09	24.9	4.2	65.3	51.8
2008-01-14T02:00:00Z	112	40	97	97	0	0.09	24.8	4.6	82.2	52.2
2008-01-14T03:00:00Z	117	54	101	101	0	0.09	24.7	5.0	87.6	52.7
2008-01-14T04:00:00Z	131	66	120	120	0	0.09	25.0	5.0	87.1	53.5
2008-01-14T05:00:00Z	167	74	160	160	0	0.09	25.5	4.8	83.9	54.6
2008-01-14T06:00:00Z	211	72	307	307	0	0.09	26.1	4.5	68.5	55.7
2008-01-14T07:00:00Z	236	62	475	475	0	0.09	26.3	4.4	46.2	56.3
2008-01-14T08:00:00Z	245	49	427	427	0	0.09	26.2	4.3	42.8	56.6
2008-01-14T09:00:00Z	249	35	200	200	0	0.09	26.1	4.3	65.3	56.8
2008-01-14T10:00:00Z	250	21	77	77	0	0.09	26.1	4.4	73.6	57.1
2008-01-14T11:00:00Z	249	7	29	29	0	0.09	26.2	4.8	50.1	57.6
2008-01-14T12:00:00Z	247	0	5	5	0	0.09	26.3	5.2	38.4	58.0
2008-01-14T13:00:00Z	243	0	0	0	0	0.09	26.1	5.4	55.8	58.2
2008-01-14T14:00:00Z	237	0	0	0	0	0.09	25.7	5.3	65.8	58.3
2008-01-14T15:00:00Z	228	0	0	0	0	0.09	25.3	5.2	61.7	58.3
2008-01-14T16:00:00Z	212	0	0	0	0	0.09	25.1	5.3	58.9	57.6
2008-01-14T17:00:00Z	188	0	0	0	0	0.09	24.9	5.5	51.3	56.5
2008-01-14T18:00:00Z	162	0	0	0	0	0.09	24.8	5.8	48.1	55.4
2008-01-14T19:00:00Z	141	0	0	0	0	0.09	24.6	5.8	47.5	54.2
2008-01-14T20:00:00Z	128	0	0	0	0	0.09	24.5	5.5	35.5	52.9
2008-01-14T21:00:00Z	120	0	0	0	0	0.09	24.4	5.2	43.4	51.7
2008-01-14T22:00:00Z	115	0	0	0	0	0.09	24.5	4.8	47.8	50.8
2008-01-14T23:00:00Z	112	0	11	11	0	0.09	24.7	4.3	37.0	50.3
2008-01-15T00:00:00Z	110	13	89	89	0	0.09	25.0	3.9	41.1	49.8
2008-01-15T01:00:00Z	110	26	177	177	0	0.09	25.4	3.8	52.9	49.9
2008-01-15T02:00:00Z	112	40	225	225	0	0.09	25.7	4.1	63.1	50.3
2008-01-15T03:00:00Z	117	54	342	342	0	0.09	26.1	4.5	58.4	50.8
2008-01-15T04:00:00Z	130	66	457	457	0	0.09	26.3	4.6	51.6	51.4
2008-01-15T05:00:00Z	166	74	388	388	0	0.09	26.4	4.5	61.2	52.1
2008-01-15T06:00:00Z	211	72	297	297	0	0.09	26.5	4.5	70.0	52.8
2008-01-15T07:00:00Z	236	62	336	336	0	0.09	26.4	4.4	62.0	53.3
2008-01-15T08:00:00Z	246	49	434	430	7	0.09	26.3	4.4	39.9	53.9
2008-01-15T09:00:00Z	249	35	407	326	156	0.09	26.2	4.4	22.7	54.4
2008-01-15T10:00:00Z	250	21	213	179	67	0.09	26.1	4.3	30.8	54.6
2008-01-15T11:00:00Z	249	7	60	58	29	0.09	26.1	4.2	12.7	54.7
2008-01-15T12:00:00Z	247	0	8	7	12	0.09	26.1	4.1	0.8	54.7
2008-01-15T13:00:00Z	243	0	0	0	0	0.09	26.0	4.0	0.0	54.7
2008-01-15T14:00:00Z	238	0	0	0	0	0.09	25.8	4.0	0.0	54.8
2008-01-15T15:00:00Z	228	0	0	0	0	0.09	25.6	4.1	0.0	54.8
2008-01-15T16:00:00Z	212	0	0	0	0	0.09	25.3	4.1	0.0	54.8
2008-01-15T17:00:00Z	188	0	0	0	0	0.09	25.1	4.1	0.0	54.8
2008-01-15T18:00:00Z	162	0	0	0	0	0.09	24.8	4.2	0.0	54.7
2008-01-15T19:00:00Z	141	0	0	0	0	0.09	24.6	4.3	0.0	54.4
2008-01-15T20:00:00Z	128	0	0	0	0	0.09	24.5	4.4	0.0	53.9
2008-01-15T21:00:00Z	120	0	0	0	0	0.09	24.4	4.6	0.0	53.4
2008-01-15T22:00:00Z	115	0	0	0	0	0.09	24.5	4.6	0.1	52.4
2008-01-15T23:00:00Z	112	0	13	13	0	0.09	24.7	4.6	4.8	51.1
2008-01-16T00:00:00Z	110	13	83	83	0	0.09	24.9	4.5	36.0	49.8
2008-01-16T01:00:00Z	110	26	92	92	0	0.09	25.2	4.6	72.2	48.9
2008-01-16T02:00:00Z	112	40	193	193	0	0.09	25.5	4.8	70.6	48.4
2008-01-16T03:00:00Z	116	54	322	322	0	0.09	25.8	5.0	60.9	47.9
2008-01-16T04:00:00Z	130	66	527	519	8	0.09	26.1	5.2	44.7	47.4
2008-01-16T05:00:00Z	166	74	758	548	216	0.09	26.3	5.4	24.5	47.0
2008-01-16T06:00:00Z	212	72	926	320	641	0.09	26.5	5.5	5.9	46.6
2008-01-16T07:00:00Z	237	62	822	349	532	0.09	26.4	5.5	8.3	46.3
2008-01-16T08:00:00Z	246	49	687	293	532	0.09	26.0	5.3	6.5	46.2
2008-01-16T09:00:00Z	249	35	477	250	373	0.09	25.7	5.1	11.0	46.0
2008-01-16T10:00:00Z	250	21	209	164	86	0.09	25.6	4.7	33.6	45.6
2008-01-16T11:00:00Z	249	7	48	48	0	0.09	25.8	4.3	46.6	45.1
2008-01-16T12:00:00Z	247	0	4	4	0	0.09	26.1	3.8	50.2	44.6
2008-01-16T13:00:00Z	244	0	0	0	0	0.09	25.8	3.6	49.6	44.3
2008-01-16T14:00:00Z	238	0	0	0	0	0.09	25.3	3.6	50.4	44.2
2008-01-16T15:00:00Z	228	0	0	0	0	0.09	24.8	3.6	51.1	44.0
2008-01-16T16:00:00Z	212	0	0	0	0	0.09	24.4	3.6	49.6	43.5
2008-01-16T17:00:00Z	188	0	0	0	0	0.09	24.0	3.6	49.1	42.8
2008-01-16T18:00:00Z	162	0	0	0	0	0.09	23.7	3.6	50.5	42.1
2008-01-16T19:00:00Z	141	0	0	0	0	0.09	23.5	3.5	49.5	41.1
2008-01-16T20:00:00Z	128	0	0	0	0	0.09	23.4	3.4	48.7	40.1
2008-01-16T21:00:00Z	120	0	0	0	0	0.09	23.3	3.3	48.7	39.0
2008-01-16T22:00:00Z	115	0	0	0	1	0.09	23.5	3.3	47.3	38.3
2008-01-16T23:00:00Z	112	0	16	13	28	0.09	24.1	3.4	14.5	37.7
2008-01-17T00:00:00Z	110	12	140	105	130	0.09	24.7	3.5	12.8	37.2
2008-01-17T01:00:00Z	110	26	306	249	131	0.09	25.3	3.8	23.8	37.0
2008-01-17T02:00:00Z	111	40	524	278	363	0.09	25.9	4.2	18.4	37.0
2008-01-17T03:00:00Z	116	54	219	122	141	0.09	26.4	4.5	70.1	37.1
2008-01-17T04:00:00Z	129	66	363	355	8	0.09	26.8	4.8	63.0	37.3
2008-01-17T05:00:00Z	165	75	727	526	207	0.09	27.0	4.9	28.4	37.7
2008-01-17T06:00:00Z	212	72	940	309	667	0.09	27.2	5.1	5.8	38.1
2008-01-17T07:00:00Z	237	62	914	184	832	0.09	27.1	5.0	0.0	38.6
2008-01-17T08:00:00Z	246	49	758	162	792	0.09	26.9	4.8	0.0	39.2
2008-01-17T09:00:00Z	249	35	543	141	687	0.09	26.6	4.7	1.0	39.8
2008-01-17T10:00:00Z	250	21	247	145	196	0.09	26.4	4.2	23.7	40.2
2008-01-17T11:00:00Z	250	7	64	61	35	0.09	26.2	3.6	11.3	40.5
2008-01-17T12:00:00Z	247	0	8	7	15	0.09	26.1	2.9	0.6	40.7
2008-01-17T13:00:00Z	244	0	0	0	0	0.09	25.7	2.6	0.0	40.9
2008-01-17T14:00:00Z	238	0	0	0	0	0.09	25.1	2.4	0.5	41.0
2008-01-17T15:00:00Z	228	0	0	0	0	0.09	24.5	2.2	11.1	41.1
2008-01-17T16:00:00Z	213	0	0	0	0	0.09	24.1	2.2	17.1	40.9
2008-01-17T17:00:00Z	188	0	0	0	0	0.09	23.8	2.3	51.5	40.5
2008-01-17T18:00:00Z	162	0	0	0	0	0.09	23.5	2.4	66.2	40.1
2008-01-17T19:00:00Z	141	0	0	0	0	0.09	23.3	2.5	64.8	39.7
2008-01-17T20:00:00Z	127	0	0	0	0	0.09	23.2	2.7	19.3	39.3
2008-01-17T21:00:00Z	119	0	0	0	0	0.09	23.1	2.9	0.0	39.0
2008-01-17T22:00:00Z	115	0	0	0	1	0.09	23.2	2.9	0.0	38.5
2008-01-17T23:00:00Z	112	0	14	12	18	0.09	23.5	2.8	1.1	38.0
2008-01-18T00:00:00Z	110	12	109	107	11	0.09	23.8	2.7	26.1	37.5
2008-01-18T01:00:00Z	110	26	296	242	98	0.09	24.2	2.8	29.1	37.4
2008-01-18T02:00:00Z	111	40	599	178	615	0.09	24.7	3.0	8.4	37.6
2008-01-18T03:00:00Z	116	54	690	367	425	0.09	25.2	3.3	16.5	37.9
2008-01-18T04:00:00Z	129	66	824	398	460	0.09	25.6	3.5	15.3	38.3
2008-01-18T05:00:00Z	165	75	995	212	809	0.09	25.9	3.7	3.6	38.7
2008-01-18T06:00:00Z	212	73	1016	147	912	0.09	26.2	3.9	0.0	39.2
2008-01-18T07:00:00Z	237	62	925	145	886	0.09	26.2	4.0	0.0	39.5
2008-01-18T08:00:00Z	246	49	753	149	794	0.09	26.0	4.0	2.6	39.7
2008-01-18T09:00:00Z	250	35	329	167	228	0.09	25.7	4.1	46.3	40.0
2008-01-18T10:00:00Z	250	21	96	96	0	0.09	25.5	4.0	69.7	40.8
2008-01-18T11:00:00Z	250	7	32	32	0	0.09	25.6	3.7	46.4	41.9
2008-01-18T12:00:00Z	248	0	6	6	0	0.09	25.6	3.5	46.4	43.1
2008-01-18T13:00:00Z	244	0	0	0	0	0.09	25.0	3.2	53.7	43.9
2008-01-18T14:00:00Z	238	0	0	0	0	0.09	24.0	2.8	64.9	44.3
2008-01-18T15:00:00Z	229	0	0	0	0	0.09	22.9	2.5	66.8	44.7
2008-01-18T16:00:00Z	213	0	0	0	0	0.09	22.5	2.3	65.9	44.8
2008-01-18T17:00:00Z	189	0	0	0	0	0.09	22.4	2.4	66.5	44.7
2008-01-18T18:00:00Z	162	0	0	0	0	0.09	22.4	2.4	66.2	44.5
2008-01-18T19:00:00Z	141	0	0	0	0	0.09	22.3	2.5	50.5	44.1
2008-01-18T20:00:00Z	127	0	0	0	0	0.09	22.2	2.5	54.1	43.6
2008-01-18T21:00:00Z	119	0	0	0	0	0.09	22.2	2.5	44.8	43.1
2008-01-18T22:00:00Z	114	0	0	0	0	0.09	22.5	2.3	59.2	42.3
2008-01-18T23:00:00Z	111	0	6	6	0	0.09	23.2	1.9	80.2	41.3
2008-01-19T00:00:00Z	110	12	114	114	0	0.09	23.9	1.5	45.8	40.3
2008-01-19T01:00:00Z	109	26	273	256	24	0.09	24.4	1.5	31.5	39.5
2008-01-19T02:00:00Z	111	40	583	193	562	0.09	24.8	1.8	10.4	38.9
2008-01-19T03:00:00Z	115	54	712	349	472	0.09	25.2	2.1	13.2	38.3
2008-01-19T04:00:00Z	128	67	805	439	398	0.09	25.6	2.5	16.5	37.9
2008-01-19T05:00:00Z	164	75	980	250	754	0.09	25.9	3.0	4.7	37.7
2008-01-19T06:00:00Z	212	73	1014	167	889	0.09	26.2	3.5	0.0	37.5
2008-01-19T07:00:00Z	238	62	919	170	845	0.09	26.3	3.7	0.9	37.6
2008-01-19T08:00:00Z	247	49	615	366	299	0.09	26.2	3.8	21.4	37.8
2008-01-19T09:00:00Z	250	35	387	362	40	0.09	26.1	3.8	30.6	38.0
2008-01-19T10:00:00Z	251	21	226	214	33	0.09	25.9	3.5	27.4	38.3
2008-01-19T11:00:00Z	250	7	69	66	11	0.09	25.7	3.0	27.2	38.7
2008-01-19T12:00:00Z	248	0	7	7	0	0.09	25.4	2.4	42.6	39.1
2008-01-19T13:00:00Z	244	0	0	0	0	0.09	25.2	1.9	48.3	39.6
2008-01-19T14:00:00Z	239	0	0	0	0	0.09	25.1	1.5	48.5	40.1
2008-01-19T15:00:00Z	229	0	0	0	0	0.09	24.9	1.2	48.9	40.5
2008-01-19T16:00:00Z	213	0	0	0	0	0.09	24.6	1.3	49.0	40.7
2008-01-19T17:00:00Z	189	0	0	0	0	0.09	24.2	1.6	47.6	40.6
2008-01-19T18:00:00Z	162	0	0	0	0	0.09	23.7	1.8	31.6	40.5
2008-01-19T19:00:00Z	141	0	0	0	0	0.08	23.5	1.8	40.8	40.4
2008-01-19T20:00:00Z	127	0	0	0	0	0.08	23.5	1.8	29.8	40.1
2008-01-19T21:00:00Z	119	0	0	0	0	0.08	23.5	1.7	39.7	39.8
2008-01-19T22:00:00Z	114	0	0	0	0	0.08	23.8	1.6	34.3	39.4
2008-01-19T23:00:00Z	111	0	9	9	0	0.08	24.3	1.5	42.1	38.8
2008-01-20T00:00:00Z	110	12	100	96	7	0.08	24.8	1.5	43.5	38.2
2008-01-20T01:00:00Z	109	26	315	213	196	0.08	25.3	1.6	25.9	37.7
2008-01-20T02:00:00Z	111	40	616	155	682	0.08	25.8	1.8	5.8	37.3
2008-01-20T03:00:00Z	115	54	839	124	890	0.08	26.3	2.1	0.0	37.0
2008-01-20T04:00:00Z	128	67	974	134	920	0.08	26.7	2.3	0.0	36.8
2008-01-20T05:00:00Z	164	75	1037	138	932	0.08	27.2	2.6	0.0	36.8
2008-01-20T06:00:00Z	212	73	1024	139	928	0.08	27.6	2.9	0.0	36.8
2008-01-20T07:00:00Z	238	62	935	136	905	0.08	27.8	3.0	0.0	36.9
2008-01-20T08:00:00Z	247	49	777	128	859	0.08	27.7	3.1	0.0	37.1
2008-01-20T09:00:00Z	250	35	564	112	778	0.08	27.6	3.2	0.0	37.2
2008-01-20T10:00:00Z	251	21	322	84	621	0.08	27.7	3.1	0.0	37.0
2008-01-20T11:00:00Z	250	7	97	38	262	0.08	27.9	2.9	0.0	36.5
2008-01-20T12:00:00Z	248	0	10	6	39	0.08	28.0	2.7	0.0	36.0
2008-01-20T13:00:00Z	245	0	0	0	0	0.08	27.7	2.5	0.0	35.8
2008-01-20T14:00:00Z	239	0	0	0	0	0.08	27.1	2.3	0.0	35.9
2008-01-20T15:00:00Z	229	0	0	0	0	0.08	26.5	2.0	0.0	36.0
2008-01-20T16:00:00Z	213	0	0	0	0	0.08	26.1	1.8	0.0	36.0
2008-01-20T17:00:00Z	189	0	0	0	0	0.08	25.8	1.7	0.0	35.9
2008-01-20T18:00:00Z	162	0	0	0	0	0.08	25.5	1.7	0.0	35.7
2008-01-20T19:00:00Z	140	0	0	0	0	0.08	25.3	1.7	0.0	35.4
2008-01-20T20:00:00Z	127	0	0	0	0	0.08	25.0	1.7	0.0	34.9
2008-01-20T21:00:00Z	119	0	0	0	0	0.08	24.8	1.8	0.0	34.5
2008-01-20T22:00:00Z	114	0	0	0	1	0.08	24.8	1.7	0.0	34.3
2008-01-20T23:00:00Z	111	0	9	8	19	0.08	25.0	1.7	2.6	34.1
2008-01-21T00:00:00Z	109	12	22	22	8	0.08	25.3	1.6	63.5	34.0
2008-01-21T01:00:00Z	109	26	90	90	0	0.08	25.7	1.7	80.1	34.1
2008-01-21T02:00:00Z	110	40	292	270	26	0.08	26.1	1.9	57.1	34.3
2008-01-21T03:00:00Z	115	54	722	200	620	0.08	26.6	2.1	16.1	34.5
2008-01-21T04:00:00Z	127	67	611	391	261	0.08	27.0	2.4	36.0	34.7
2008-01-21T05:00:00Z	164	75	424	403	23	0.08	27.3	2.8	59.0	34.9
2008-01-21T06:00:00Z	212	73	792	280	541	0.08	27.7	3.2	22.4	35.1
2008-01-21T07:00:00Z	238	63	824	345	536	0.08	27.8	3.4	12.3	35.2
2008-01-21T08:00:00Z	247	49	738	203	726	0.08	27.7	3.5	4.6	35.2
2008-01-21T09:00:00Z	250	36	568	110	786	0.08	27.6	3.6	0.0	35.2
2008-01-21T10:00:00Z	251	21	323	84	625	0.08	27.5	3.3	0.0	35.9
2008-01-21T11:00:00Z	250	7	97	38	256	0.08	27.4	2.8	0.0	37.0
2008-01-21T12:00:00Z	248	0	10	7	37	0.08	27.3	2.3	0.0	38.1
2008-01-21T13:00:00Z	245	0	0	0	0	0.08	27.0	1.8	0.0	38.6
2008-01-21T14:00:00Z	239	0	0	0	0	0.08	26.6	1.4	0.0	38.6
2008-01-21T15:00:00Z	230	0	0	0	0	0.08	26.1	1.1	0.0	38.5
2008-01-21T16:00:00Z	214	0	0	0	0	0.08	25.8	1.1	0.0	38.3
2008-01-21T17:00:00Z	189	0	0	0	0	0.08	25.7	1.2	0.0	38.1
2008-01-21T18:00:00Z	162	0	0	0	0	0.08	25.5	1.3	0.0	37.8
2008-01-21T19:00:00Z	140	0	0	0	0	0.09	25.3	1.3	0.0	37.6
2008-01-21T20:00:00Z	127	0	0	0	0	0.09	25.2	1.2	0.0	37.4
2008-01-21T21:00:00Z	119	0	0	0	0	0.09	25.1	1.2	0.0	37.2
2008-01-21T22:00:00Z	114	0	0	0	1	0.09	25.1	1.2	0.0	37.1
2008-01-21T23:00:00Z	111	0	14	9	29	0.09	25.1	1.0	0.0	37.1
2008-01-22T00:00:00Z	109	12	162	58	380	0.09	25.2	0.9	0.4	37.1
2008-01-22T01:00:00Z	109	26	360	170	444	0.09	25.6	0.9	8.9	37.1
2008-01-22T02:00:00Z	110	40	618	155	700	0.09	26.0	1.0	4.1	37.0
2008-01-22T03:00:00Z	114	54	752	289	593	0.09	26.5	1.2	9.3	36.9
2008-01-22T04:00:00Z	127	67	813	432	420	0.09	26.7	1.5	15.9	37.0
2008-01-22T05:00:00Z	163	75	979	258	743	0.09	26.9	1.9	5.1	37.1
2008-01-22T06:00:00Z	212	73	1017	172	884	0.09	26.9	2.3	0.0	37.2
2008-01-22T07:00:00Z	239	63	926	176	847	0.09	26.9	2.6	0.1	37.2
2008-01-22T08:00:00Z	248	50	747	207	704	0.09	26.7	2.9	3.4	37.2
2008-01-22T09:00:00Z	251	36	504	234	443	0.09	26.6	3.1	10.8	37.1
2008-01-22T10:00:00Z	251	22	274	170	264	0.09	26.6	3.1	14.0	37.0
2008-01-22T11:00:00Z	251	7	81	60	68	0.09	26.7	3.0	17.5	37.0
2008-01-22T12:00:00Z	249	0	8	8	0	0.09	26.9	2.9	5.7	36.9
2008-01-22T13:00:00Z	245	0	0	0	0	0.09	26.6	2.8	0.0	36.9
2008-01-22T14:00:00Z	239	0	0	0	0	0.09	26.0	2.7	0.0	36.8
2008-01-22T15:00:00Z	230	0	0	0	0	0.09	25.3	2.5	0.0	36.7
2008-01-22T16:00:00Z	214	0	0	0	0	0.09	24.8	2.5	0.0	36.4
2008-01-22T17:00:00Z	190	0	0	0	0	0.09	24.5	2.5	0.0	36.1
2008-01-22T18:00:00Z	162	0	0	0	0	0.09	24.2	2.6	0.0	35.7
2008-01-22T19:00:00Z	140	0	0	0	0	0.09	24.0	2.6	0.0	35.3
2008-01-22T20:00:00Z	127	0	0	0	0	0.09	23.8	2.6	0.0	34.8
2008-01-22T21:00:00Z	119	0	0	0	0	0.09	23.7	2.5	0.0	34.4
2008-01-22T22:00:00Z	114	0	0	0	0	0.09	23.9	2.3	1.4	34.5
2008-01-22T23:00:00Z	111	0	8	8	0	0.09	24.3	2.0	33.5	35.0
2008-01-23T00:00:00Z	109	12	120	109	26	0.09	24.9	1.7	30.8	35.5
2008-01-23T01:00:00Z	108	26	364	159	413	0.09	25.4	1.7	9.4	35.7
2008-01-23T02:00:00Z	110	40	559	275	457	0.09	25.9	1.7	10.0	35.7
2008-01-23T03:00:00Z	114	54	715	372	425	0.09	26.4	1.8	13.3	35.6
2008-01-23T04:00:00Z	126	67	927	252	729	0.09	26.9	2.0	4.0	35.6
2008-01-23T05:00:00Z	163	76	1027	196	860	0.09	27.4	2.2	0.0	35.5
2008-01-23T06:00:00Z	213	73	1014	200	851	0.09	27.9	2.5	0.0	35.4
2008-01-23T07:00:00Z	239	63	921	203	807	0.09	28.0	2.7	0.5	35.3
2008-01-23T08:00:00Z	248	50	679	329	443	0.09	28.0	2.8	12.2	35.2
2008-01-23T09:00:00Z	251	36	497	252	437	0.09	27.9	3.0	9.0	35.2
2008-01-23T10:00:00Z	252	22	302	126	470	0.09	27.8	3.0	1.7	35.4
2008-01-23T11:00:00Z	251	8	92	45	195	0.09	27.5	2.8	0.0	35.8
2008-01-23T12:00:00Z	249	0	9	7	25	0.09	27.3	2.8	0.0	36.2
2008-01-23T13:00:00Z	245	0	0	0	0	0.09	26.8	2.7	0.0	36.6
2008-01-23T14:00:00Z	240	0	0	0	0	0.09	26.1	2.6	0.0	37.0
2008-01-23T15:00:00Z	230	0	0	0	0	0.09	25.4	2.5	0.0	37.4
2008-01-23T16:00:00Z	214	0	0	0	0	0.09	24.9	2.5	1.4	37.7
2008-01-23T17:00:00Z	190	0	0	0	0	0.09	24.6	2.5	34.7	38.0
2008-01-23T18:00:00Z	162	0	0	0	0	0.09	24.4	2.4	48.4	38.2
2008-01-23T19:00:00Z	140	0	0	0	0	0.08	24.3	2.4	48.3	38.5
2008-01-23T20:00:00Z	126	0	0	0	0	0.08	24.1	2.4	48.8	38.7
2008-01-23T21:00:00Z	118	0	0	0	0	0.08	24.1	2.4	48.8	39.0
2008-01-23T22:00:00Z	113	0	0	0	0	0.08	24.4	2.4	45.6	39.5
2008-01-23T23:00:00Z	110	0	8	6	5	0.08	25.1	2.4	51.0	40.1
2008-01-24T00:00:00Z	109	12	129	93	128	0.08	25.8	2.4	23.5	40.8
2008-01-24T01:00:00Z	108	26	324	217	233	0.08	26.3	2.6	12.6	41.3
2008-01-24T02:00:00Z	109	40	585	221	543	0.08	26.7	2.8	4.1	41.7
2008-01-24T03:00:00Z	113	54	787	251	669	0.08	27.0	3.0	0.9	42.0
2008-01-24T04:00:00Z	125	67	917	288	689	0.08	27.3	2.9	0.4	42.4
2008-01-24T05:00:00Z	162	76	978	308	693	0.08	27.6	2.7	0.1	42.8
2008-01-24T06:00:00Z	213	74	940	359	605	0.08	27.8	2.5	2.3	43.2
2008-01-24T07:00:00Z	239	63	793	444	387	0.08	27.9	2.3	8.8	43.7
2008-01-24T08:00:00Z	248	50	600	452	187	0.08	27.8	2.1	15.6	44.3
2008-01-24T09:00:00Z	251	36	360	331	40	0.08	27.7	2.0	28.9	45.0
2008-01-24T10:00:00Z	252	22	178	178	0	0.08	27.5	2.0	31.6	45.7
2008-01-24T11:00:00Z	251	8	51	51	0	0.08	27.3	2.1	34.7	46.6
2008-01-24T12:00:00Z	249	0	5	5	0	0.08	27.1	2.3	10.9	47.4
2008-01-24T13:00:00Z	246	0	0	0	0	0.08	26.6	2.3	0.0	47.8
2008-01-24T14:00:00Z	240	0	0	0	0	0.08	25.9	2.2	0.0	48.0
2008-01-24T15:00:00Z	231	0	0	0	0	0.08	25.3	2.2	0.0	48.2
2008-01-24T16:00:00Z	215	0	0	0	0	0.08	24.9	2.1	0.0	48.4
2008-01-24T17:00:00Z	190	0	0	0	0	0.09	24.7	2.0	0.0	48.6
2008-01-24T18:00:00Z	162	0	0	0	0	0.09	24.6	1.9	0.0	48.8
2008-01-24T19:00:00Z	140	0	0	0	0	0.09	24.7	1.7	0.0	48.8
2008-01-24T20:00:00Z	126	0	0	0	0	0.09	24.7	1.6	0.0	48.6
2008-01-24T21:00:00Z	118	0	0	0	0	0.09	24.8	1.5	0.0	48.4
2008-01-24T22:00:00Z	113	0	0	0	0	0.09	25.1	1.6	0.0	48.0
2008-01-24T23:00:00Z	110	0	10	8	8	0.09	25.4	1.9	0.1	47.5
2008-01-25T00:00:00Z	108	12	130	85	168	0.09	25.7	2.2	2.7	46.9
2008-01-25T01:00:00Z	108	26	297	239	142	0.09	26.1	2.4	15.1	46.8
2008-01-25T02:00:00Z	109	40	567	240	477	0.09	26.4	2.5	6.1	47.0
2008-01-25T03:00:00Z	113	54	774	269	630	0.09	26.8	2.6	1.8	47.2
2008-01-25T04:00:00Z	125	67	915	283	689	0.09	27.1	2.6	0.7	47.4
2008-01-25T05:00:00Z	162	76	985	287	721	0.09	27.3	2.4	0.0	47.6
2008-01-25T06:00:00Z	213	74	974	284	720	0.09	27.4	2.3	0.0	47.9
2008-01-25T07:00:00Z	240	63	890	260	709	0.09	27.4	2.1	0.1	48.2
2008-01-25T08:00:00Z	249	50	717	267	583	0.09	27.1	2.1	2.8	48.6
2008-01-25T09:00:00Z	252	36	455	295	243	0.09	26.8	2.0	15.2	49.0
2008-01-25T10:00:00Z	252	22	173	154	36	0.09	26.9	1.8	45.5	49.2
2008-01-25T11:00:00Z	251	8	38	38	0	0.09	27.1	1.7	40.4	49.2
2008-01-25T12:00:00Z	249	0	5	5	0	0.09	27.3	1.7	10.0	49.3
2008-01-25T13:00:00Z	246	0	0	0	0	0.09	27.0	1.7	0.0	49.4
2008-01-25T14:00:00Z	240	0	0	0	0	0.09	26.2	1.7	0.0	49.6
2008-01-25T15:00:00Z	231	0	0	0	0	0.09	25.4	1.8	0.0	49.9
2008-01-25T16:00:00Z	215	0	0	0	0	0.09	25.0	1.8	1.5	50.0
2008-01-25T17:00:00Z	190	0	0	0	0	0.09	24.9	1.7	37.9	49.9
2008-01-25T18:00:00Z	162	0	0	0	0	0.1	24.8	1.5	62.2	49.9
2008-01-25T19:00:00Z	140	0	0	0	0	0.1	24.8	1.4	66.0	49.6
2008-01-25T20:00:00Z	126	0	0	0	0	0.1	24.8	1.4	66.0	49.2
2008-01-25T21:00:00Z	118	0	0	0	0	0.1	24.8	1.5	66.5	48.7
2008-01-25T22:00:00Z	113	0	0	0	0	0.1	25.0	1.5	66.1	48.2
2008-01-25T23:00:00Z	110	0	6	6	0	0.1	25.2	1.7	47.3	47.7
2008-01-26T00:00:00Z	108	12	97	96	1	0.1	25.5	1.9	23.7	47.2
2008-01-26T01:00:00Z	108	26	271	250	41	0.1	25.8	2.2	16.4	46.9
2008-01-26T02:00:00Z	109	40	479	374	154	0.1	26.1	2.4	14.2	46.7
2008-01-26T03:00:00Z	113	54	672	441	282	0.1	26.4	2.6	11.4	46.5
2008-01-26T04:00:00Z	124	67	867	383	522	0.1	26.6	2.6	3.2	46.3
2008-01-26T05:00:00Z	161	76	959	354	624	0.1	26.8	2.4	0.0	46.0
2008-01-26T06:00:00Z	213	74	952	343	634	0.1	26.9	2.1	0.0	45.7
2008-01-26T07:00:00Z	240	63	870	314	623	0.1	26.9	1.9	0.5	45.7
2008-01-26T08:00:00Z	249	50	631	397	288	0.1	26.9	1.8	13.6	45.9
2008-01-26T09:00:00Z	252	36	325	293	44	0.1	26.8	1.7	39.8	46.2
2008-01-26T10:00:00Z	252	22	78	78	0	0.1	26.9	1.4	79.1	46.4
2008-01-26T11:00:00Z	252	8	15	15	0	0.1	27.2	1.0	50.6	46.5
2008-01-26T12:00:00Z	250	0	5	5	0	0.1	27.4	0.5	9.8	46.6
2008-01-26T13:00:00Z	246	0	0	0	0	0.1	27.2	0.3	0.0	47.0
2008-01-26T14:00:00Z	240	0	0	0	0	0.1	26.7	0.3	0.0	47.5
2008-01-26T15:00:00Z	231	0	0	0	0	0.1	26.1	0.4	0.0	48.1
2008-01-26T16:00:00Z	215	0	0	0	0	0.1	25.6	0.6	1.4	48.6
2008-01-26T17:00:00Z	190	0	0	0	0	0.1	25.2	0.9	34.2	48.9
2008-01-26T18:00:00Z	162	0	0	0	0	0.1	24.9	1.4	47.7	49.3
2008-01-26T19:00:00Z	139	0	0	0	0	0.09	24.4	1.5	46.1	49.4
2008-01-26T20:00:00Z	126	0	0	0	0	0.09	23.9	1.5	13.7	49.2
2008-01-26T21:00:00Z	118	0	0	0	0	0.09	23.5	1.6	0.0	49.1
2008-01-26T22:00:00Z	113	0	0	0	0	0.09	23.6	1.4	0.0	48.5
2008-01-26T23:00:00Z	110	0	8	8	2	0.09	24.1	1.1	0.5	47.6
2008-01-27T00:00:00Z	108	12	112	106	18	0.09	24.7	0.7	13.3	46.7
2008-01-27T01:00:00Z	107	26	298	239	120	0.09	25.2	0.5	17.5	46.2
2008-01-27T02:00:00Z	108	40	473	381	146	0.09	25.8	0.4	19.9	46.0
2008-01-27T03:00:00Z	112	54	605	508	121	0.09	26.2	0.3	23.3	45.9
2008-01-27T04:00:00Z	123	67	793	479	336	0.09	26.6	0.5	14.7	46.0
2008-01-27T05:00:00Z	161	76	898	444	467	0.09	26.8	1.0	9.4	46.3
2008-01-27T06:00:00Z	214	74	882	451	449	0.09	26.9	1.5	9.9	46.7
2008-01-27T07:00:00Z	241	64	790	441	390	0.09	26.9	1.9	11.6	47.0
2008-01-27T08:00:00Z	249	50	569	471	114	0.09	26.6	2.1	23.6	47.3
2008-01-27T09:00:00Z	252	36	372	371	1	0.09	26.4	2.3	29.8	47.6
2008-01-27T10:00:00Z	253	22	181	181	0	0.09	26.3	2.5	39.5	48.3
2008-01-27T11:00:00Z	252	8	49	49	0	0.09	26.3	2.6	37.8	49.2
2008-01-27T12:00:00Z	250	0	5	5	0	0.09	26.3	2.7	31.6	50.1
2008-01-27T13:00:00Z	246	0	0	0	0	0.09	26.2	2.6	44.6	50.6
2008-01-27T14:00:00Z	241	0	0	0	0	0.09	25.9	2.4	49.6	50.8
2008-01-27T15:00:00Z	232	0	0	0	0	0.09	25.6	2.2	49.0	50.9
2008-01-27T16:00:00Z	216	0	0	0	0	0.09	25.4	2.1	48.3	51.0
2008-01-27T17:00:00Z	191	0	0	0	0	0.09	25.2	2.1	48.7	51.0
2008-01-27T18:00:00Z	162	0	0	0	0	0.09	25.1	2.2	49.0	50.9
2008-01-27T19:00:00Z	139	0	0	0	0	0.09	24.9	2.3	49.0	50.8
2008-01-27T20:00:00Z	125	0	0	0	0	0.09	24.7	2.3	48.3	50.7
2008-01-27T21:00:00Z	117	0	0	0	0	0.09	24.6	2.4	48.8	50.5
2008-01-27T22:00:00Z	112	0	0	0	0	0.09	24.8	2.3	50.2	50.3
2008-01-27T23:00:00Z	109	0	7	4	12	0.09	25.4	2.0	52.1	50.0
2008-01-28T00:00:00Z	108	11	142	66	287	0.09	26.0	1.9	16.4	49.7
2008-01-28T01:00:00Z	107	26	316	213	259	0.09	26.5	1.9	13.2	49.7
2008-01-28T02:00:00Z	108	40	551	262	434	0.09	26.8	2.1	10.4	50.0
2008-01-28T03:00:00Z	112	54	690	385	389	0.09	27.1	2.2	13.9	50.4
2008-01-28T04:00:00Z	123	67	842	382	496	0.09	27.3	2.3	11.1	50.6
2008-01-28T05:00:00Z	160	76	984	251	753	0.09	27.2	2.3	2.6	50.8
2008-01-28T06:00:00Z	214	74	999	202	829	0.09	27.2	2.3	0.0	50.9
2008-01-28T07:00:00Z	241	64	915	187	815	0.09	27.1	2.3	0.1	51.2
2008-01-28T08:00:00Z	250	50	734	222	661	0.09	26.8	2.3	4.0	51.4
2008-01-28T09:00:00Z	252	36	483	257	360	0.09	26.6	2.3	14.0	51.8
2008-01-28T10:00:00Z	253	22	194	152	77	0.09	26.5	2.3	43.4	52.1
2008-01-28T11:00:00Z	252	8	49	49	0	0.09	26.6	2.3	29.2	52.5
2008-01-28T12:00:00Z	250	0	8	8	0	0.09	26.6	2.2	21.0	53.0
2008-01-28T13:00:00Z	247	0	0	0	0	0.09	26.3	1.9	40.9	53.3
2008-01-28T14:00:00Z	241	0	0	0	0	0.09	25.7	1.5	48.8	53.5
2008-01-28T15:00:00Z	232	0	0	0	0	0.09	25.1	1.0	48.2	53.7
2008-01-28T16:00:00Z	216	0	0	0	0	0.09	24.8	0.7	48.0	53.7
2008-01-28T17:00:00Z	191	0	0	0	0	0.09	24.7	0.6	48.0	53.7
2008-01-28T18:00:00Z	161	0	0	0	0	0.09	24.7	0.5	48.5	53.6
2008-01-28T19:00:00Z	139	0	0	0	0	0.09	24.6	0.5	48.9	53.5
2008-01-28T20:00:00Z	125	0	0	0	0	0.09	24.5	0.6	47.6	53.3
2008-01-28T21:00:00Z	117	0	0	0	0	0.09	24.4	0.7	47.5	53.2
2008-01-28T22:00:00Z	112	0	0	0	0	0.09	24.5	0.7	47.1	53.1
2008-01-28T23:00:00Z	109	0	4	4	0	0.09	24.9	0.7	28.4	53.0
2008-01-29T00:00:00Z	107	11	32	32	0	0.09	25.2	0.6	61.4	52.9
2008-01-29T01:00:00Z	107	26	74	74	0	0.09	25.6	0.6	80.2	52.9
2008-01-29T02:00:00Z	108	40	162	162	0	0.09	26.0	0.7	74.4	52.9
2008-01-29T03:00:00Z	111	54	284	272	12	0.09	26.3	0.8	65.5	53.0
2008-01-29T04:00:00Z	122	67	686	399	304	0.09	26.5	0.9	28.6	53.1
2008-01-29T05:00:00Z	160	77	918	371	561	0.09	26.6	1.1	9.1	53.4
2008-01-29T06:00:00Z	214	75	932	329	625	0.09	26.6	1.3	6.6	53.6
2008-01-29T07:00:00Z	242	64	801	391	453	0.09	26.6	1.4	12.5	53.9
2008-01-29T08:00:00Z	250	50	599	421	223	0.09	26.6	1.3	21.6	54.0
2008-01-29T09:00:00Z	253	36	328	294	47	0.09	26.5	1.3	42.8	54.2
2008-01-29T10:00:00Z	253	22	116	116	0	0.09	26.5	1.1	65.2	54.4
2008-01-29T11:00:00Z	252	8	32	32	0	0.09	26.5	0.8	47.2	54.7
2008-01-29T12:00:00Z	250	0	6	6	0	0.09	26.5	0.5	46.9	55.1
2008-01-29T13:00:00Z	247	0	0	0	0	0.09	26.1	0.3	51.0	55.4
2008-01-29T14:00:00Z	241	0	0	0	0	0.09	25.5	0.4	49.5	55.9
2008-01-29T15:00:00Z	232	0	0	0	0	0.09	24.9	0.9	48.3	56.3
2008-01-29T16:00:00Z	216	0	0	0	0	0.09	24.5	1.0	48.4	56.2
2008-01-29T17:00:00Z	191	0	0	0	0	0.09	24.2	1.1	45.0	55.9
2008-01-29T18:00:00Z	161	0	0	0	0	0.1	23.9	1.2	47.2	55.5
2008-01-29T19:00:00Z	139	0	0	0	0	0.1	23.7	1.2	47.3	55.2
2008-01-29T20:00:00Z	125	0	0	0	0	0.1	23.6	1.3	14.3	55.1
2008-01-29T21:00:00Z	117	0	0	0	0	0.1	23.5	1.4	6.7	54.9
2008-01-29T22:00:00Z	112	0	0	0	0	0.1	23.6	1.5	15.6	54.6
2008-01-29T23:00:00Z	109	0	6	6	0	0.1	23.9	1.5	23.7	54.2
2008-01-30T00:00:00Z	107	11	96	95	1	0.1	24.2	1.5	26.1	53.7
2008-01-30T01:00:00Z	107	26	266	252	27	0.1	24.6	1.5	24.2	53.7
2008-01-30T02:00:00Z	107	40	389	383	13	0.1	25.0	1.6	32.3	53.9
2008-01-30T03:00:00Z	111	54	546	522	28	0.1	25.5	1.6	30.6	54.2
2008-01-30T04:00:00Z	122	67	602	582	22	0.1	25.8	1.7	34.4	54.5
2008-01-30T05:00:00Z	159	77	784	535	253	0.1	26.2	1.8	20.8	55.0
2008-01-30T06:00:00Z	215	75	864	470	409	0.1	26.5	1.8	11.6	55.5
2008-01-30T07:00:00Z	242	64	748	483	292	0.1	26.4	1.9	16.3	55.6
2008-01-30T08:00:00Z	250	50	454	393	69	0.1	26.0	1.8	40.1	55.6
2008-01-30T09:00:00Z	253	36	173	173	0	0.1	25.6	1.8	70.0	55.6
2008-01-30T10:00:00Z	253	22	55	55	0	0.1	25.4	1.7	80.9	55.7
2008-01-30T11:00:00Z	253	8	21	21	0	0.1	25.3	1.7	57.7	55.9
2008-01-30T12:00:00Z	251	0	4	4	0	0.1	25.3	1.7	48.5	56.1
2008-01-30T13:00:00Z	247	0	0	0	0	0.1	25.2	1.8	49.0	56.2
2008-01-30T14:00:00Z	242	0	0	0	0	0.1	25.0	1.8	48.3	56.3
2008-01-30T15:00:00Z	233	0	0	0	0	0.1	24.9	1.9	48.7	56.4
2008-01-30T16:00:00Z	217	0	0	0	0	0.1	24.7	2.0	48.5	56.4
2008-01-30T17:00:00Z	191	0	0	0	0	0.1	24.6	2.2	48.2	56.5
2008-01-30T18:00:00Z	161	0	0	0	0	0.09	24.5	2.3	48.1	56.5
2008-01-30T19:00:00Z	138	0	0	0	0	0.09	24.4	2.4	48.7	56.4
2008-01-30T20:00:00Z	125	0	0	0	0	0.09	24.3	2.4	49.0	56.3
2008-01-30T21:00:00Z	117	0	0	0	0	0.09	24.3	2.5	48.9	56.2
2008-01-30T22:00:00Z	112	0	0	0	0	0.09	24.5	2.6	45.5	56.2
2008-01-30T23:00:00Z	109	0	5	5	0	0.09	24.9	2.6	13.9	56.4
2008-01-31T00:00:00Z	107	11	87	85	5	0.09	25.4	2.8	17.2	56.6
2008-01-31T01:00:00Z	106	26	279	223	112	0.09	25.7	3.0	13.9	56.8
2008-01-31T02:00:00Z	107	40	469	371	155	0.09	25.9	3.3	12.8	57.1
2008-01-31T03:00:00Z	110	54	549	513	51	0.09	26.2	3.5	25.0	57.4
2008-01-31T04:00:00Z	121	67	692	588	110	0.09	26.5	3.4	22.0	57.7
2008-01-31T05:00:00Z	158	77	681	637	46	0.09	26.9	3.2	28.8	58.1
2008-01-31T06:00:00Z	215	75	317	317	0	0.09	27.3	2.9	67.1	58.5
2008-01-31T07:00:00Z	243	64	169	169	0	0.09	27.2	2.7	80.6	58.9
2008-01-31T08:00:00Z	251	50	214	214	0	0.09	26.9	2.6	69.6	59.2
2008-01-31T09:00:00Z	253	36	221	221	0	0.09	26.5	2.6	55.6	59.4
2008-01-31T10:00:00Z	254	22	168	168	0	0.09	26.3	2.3	35.4	59.4
2008-01-31T11:00:00Z	253	8	56	56	0	0.09	26.1	1.9	33.5	59.2
2008-01-31T12:00:00Z	251	0	5	5	0	0.09	26.0	1.5	44.3	59.0
2008-01-31T13:00:00Z	247	0	0	0	0	0.09	25.7	1.3	48.7	59.0
2008-01-31T14:00:00Z	242	0	0	0	0	0.09	25.3	1.3	60.9	59.2
2008-01-31T15:00:00Z	233	0	0	0	0	0.09	24.8	1.4	66.0	59.4
2008-01-31T16:00:00Z	217	0	0	0	0	0.09	24.5	1.4	66.0	59.3
2008-01-31T17:00:00Z	191	0	0	0	0	0.09	24.2	1.5	78.9	59.1
2008-01-31T18:00:00Z	161	0	0	0	0	0.09	24.0	1.5	82.4	58.9
2008-01-31T19:00:00Z	138	0	0	0	0	0.09	23.8	1.5	89.1	58.7
2008-01-31T20:00:00Z	124	0	0	0	0	0.09	23.6	1.6	84.3	58.5
2008-01-31T21:00:00Z	116	0	0	0	0	0.09	23.4	1.6	77.7	58.4
2008-01-31T22:00:00Z	111	0	0	0	0	0.09	23.5	1.8	74.2	58.2
2008-01-31T23:00:00Z	108	0	3	3	0	0.09	23.9	2.0	78.6	58.1
2008-02-01T00:00:00Z	107	11	68	65	6	0.09	24.3	2.2	61.7	58.0
2008-02-01T01:00:00Z	106	25	286	208	158	0.09	24.7	2.4	27.9	57.8
2008-02-01T02:00:00Z	107	40	505	326	278	0.09	25.2	2.5	16.4	57.4
2008-02-01T03:00:00Z	110	54	652	431	275	0.09	25.7	2.7	18.5	57.1
2008-02-01T04:00:00Z	120	67	870	320	589	0.09	26.0	2.9	7.8	56.6
2008-02-01T05:00:00Z	158	77	982	257	746	0.09	26.1	2.9	2.4	56.2
2008-02-01T06:00:00Z	215	75	985	227	784	0.09	26.3	3.0	1.3	55.7
2008-02-01T07:00:00Z	243	64	757	411	373	0.09	26.2	3.0	18.3	55.5
2008-02-01T08:00:00Z	251	51	310	260	57	0.09	26.2	3.0	62.2	55.5
2008-02-01T09:00:00Z	254	36	77	77	0	0.09	26.0	2.9	87.2	55.4
2008-02-01T10:00:00Z	254	22	46	46	0	0.09	25.9	2.8	82.0	55.4
2008-02-01T11:00:00Z	253	8	29	29	0	0.09	25.8	2.6	46.8	55.5
2008-02-01T12:00:00Z	251	0	6	6	0	0.09	25.7	2.4	32.5	55.6
2008-02-01T13:00:00Z	248	0	0	0	0	0.09	25.6	2.3	49.1	55.7
2008-02-01T14:00:00Z	242	0	0	0	0	0.09	25.4	2.2	51.2	55.9
2008-02-01T15:00:00Z	233	0	0	0	0	0.09	25.2	2.2	49.4	56.0
2008-02-01T16:00:00Z	218	0	0	0	0	0.09	25.1	2.2	49.1	55.9
2008-02-01T17:00:00Z	192	0	0	0	0	0.09	25.0	2.2	49.0	55.5
2008-02-01T18:00:00Z	161	0	0	0	0	0.1	25.0	2.2	49.0	55.2
2008-02-01T19:00:00Z	138	0	0	0	0	0.1	24.9	2.2	47.6	54.9
2008-02-01T20:00:00Z	124	0	0	0	0	0.1	24.8	2.2	14.1	54.6
2008-02-01T21:00:00Z	116	0	0	0	0	0.1	24.7	2.3	0.0	54.4
2008-02-01T22:00:00Z	111	0	0	0	0	0.1	24.8	2.2	0.0	54.3
2008-02-01T23:00:00Z	108	0	6	6	3	0.1	25.0	2.1	0.5	54.3
2008-02-02T00:00:00Z	106	11	116	95	67	0.1	25.3	2.0	11.7	54.4
2008-02-02T01:00:00Z	106	25	335	176	335	0.1	25.7	2.1	9.4	54.5
2008-02-02T02:00:00Z	106	40	491	339	257	0.1	26.3	2.2	16.8	54.6
2008-02-02T03:00:00Z	109	54	664	421	295	0.1	26.9	2.4	16.9	54.8
2008-02-02T04:00:00Z	119	67	820	428	424	0.1	27.1	2.2	12.0	55.0
2008-02-02T05:00:00Z	157	78	896	431	478	0.1	27.1	2.0	9.9	55.2
2008-02-02T06:00:00Z	216	76	847	462	396	0.1	27.1	1.7	13.8	55.5
2008-02-02T07:00:00Z	244	64	357	254	107	0.1	26.9	1.5	61.5	55.8
2008-02-02T08:00:00Z	252	51	118	118	0	0.1	26.7	1.3	83.8	56.2
2008-02-02T09:00:00Z	254	36	86	86	0	0.1	26.5	1.2	82.9	56.7
2008-02-02T10:00:00Z	254	22	58	58	0	0.1	26.2	1.4	77.2	56.9
2008-02-02T11:00:00Z	253	8	25	25	0	0.1	25.9	1.8	52.7	57.0
2008-02-02T12:00:00Z	251	0	5	5	0	0.1	25.6	2.3	34.8	57.1
2008-02-02T13:00:00Z	248	0	0	0	0	0.1	25.2	2.5	31.9	57.0
2008-02-02T14:00:00Z	243	0	0	0	0	0.1	24.8	2.5	43.9	56.6
2008-02-02T15:00:00Z	234	0	0	0	0	0.1	24.5	2.6	48.8	56.3
2008-02-02T16:00:00Z	218	0	0	0	0	0.1	24.3	2.7	49.5	55.8
2008-02-02T17:00:00Z	192	0	0	0	0	0.1	24.3	2.7	61.8	55.2
2008-02-02T18:00:00Z	161	0	0	0	0	0.09	24.4	2.8	66.5	54.7
2008-02-02T19:00:00Z	138	0	0	0	0	0.09	24.4	2.9	66.6	54.2
2008-02-02T20:00:00Z	124	0	0	0	0	0.09	24.5	2.9	66.2	53.9
2008-02-02T21:00:00Z	116	0	0	0	0	0.09	24.6	2.8	66.0	53.6
2008-02-02T22:00:00Z	111	0	0	0	0	0.09	24.7	2.9	65.4	53.7
2008-02-02T23:00:00Z	108	0	4	4	0	0.09	24.9	2.9	61.7	54.1
2008-02-03T00:00:00Z	106	11	91	91	0	0.09	25.1	2.9	41.0	54.6
2008-02-03T01:00:00Z	105	25	260	246	21	0.09	25.4	3.2	29.5	55.3
2008-02-03T02:00:00Z	106	40	564	212	508	0.09	25.9	3.6	8.5	56.1
2008-02-03T03:00:00Z	109	54	782	223	697	0.09	26.4	4.0	2.1	56.9
2008-02-03T04:00:00Z	119	68	931	217	774	0.09	26.5	4.2	0.9	57.3
2008-02-03T05:00:00Z	157	78	994	222	792	0.09	26.5	4.1	1.1	57.4
2008-02-03T06:00:00Z	216	76	729	487	247	0.09	26.5	4.0	27.0	57.5
2008-02-03T07:00:00Z	245	65	700	465	269	0.09	26.4	4.0	22.8	57.2
2008-02-03T08:00:00Z	252	51	316	217	113	0.09	26.2	4.0	61.6	56.6
2008-02-03T09:00:00Z	254	36	68	68	0	0.09	26.1	4.1	88.4	56.1
2008-02-03T10:00:00Z	255	22	41	41	0	0.09	26.1	3.9	84.0	55.5
2008-02-03T11:00:00Z	254	8	23	23	0	0.09	26.3	3.3	61.8	55.1
2008-02-03T12:00:00Z	252	0	4	4	0	0.09	26.5	2.7	69.0	54.6
2008-02-03T13:00:00Z	248	0	0	0	0	0.09	26.3	2.4	79.4	54.6
2008-02-03T14:00:00Z	243	0	0	0	0	0.09	26.0	2.4	81.7	54.7
2008-02-03T15:00:00Z	234	0	0	0	0	0.09	25.6	2.4	82.0	55.0
2008-02-03T16:00:00Z	218	0	0	0	0	0.09	25.4	2.5	82.0	55.1
2008-02-03T17:00:00Z	192	0	0	0	0	0.09	25.3	2.5	82.0	55.1
2008-02-03T18:00:00Z	161	0	0	0	0	0.09	25.2	2.6	82.0	55.1
2008-02-03T19:00:00Z	137	0	0	0	0	0.09	25.2	2.7	81.6	54.9
2008-02-03T20:00:00Z	123	0	0	0	0	0.09	25.1	2.7	70.8	54.5
2008-02-03T21:00:00Z	115	0	0	0	0	0.09	25.0	2.8	59.0	54.1
2008-02-03T22:00:00Z	111	0	0	0	0	0.09	25.1	2.7	38.4	53.9
2008-02-03T23:00:00Z	108	0	6	5	3	0.09	25.2	2.6	9.6	53.8
2008-02-04T00:00:00Z	106	11	111	91	73	0.09	25.4	2.6	7.7	53.7
2008-02-04T01:00:00Z	105	25	294	220	164	0.09	25.7	2.7	10.5	53.7
2008-02-04T02:00:00Z	106	40	464	377	142	0.09	26.1	2.8	14.6	53.6
2008-02-04T03:00:00Z	108	54	641	467	210	0.09	26.6	2.9	13.7	53.5
2008-02-04T04:00:00Z	118	68	814	454	387	0.09	27.0	2.9	8.3	53.5
2008-02-04T05:00:00Z	156	78	944	360	597	0.09	27.4	2.8	1.9	53.4
2008-02-04T06:00:00Z	217	76	967	294	696	0.09	27.7	2.7	0.0	53.4
2008-02-04T07:00:00Z	245	65	880	252	696	0.09	27.9	2.6	2.1	53.7
2008-02-04T08:00:00Z	253	51	385	204	207	0.09	27.9	2.4	52.1	54.2
2008-02-04T09:00:00Z	255	36	78	78	0	0.09	27.8	2.3	87.3	54.6
2008-02-04T10:00:00Z	255	22	28	28	0	0.09	27.5	2.3	88.6	54.9
2008-02-04T11:00:00Z	254	8	18	18	0	0.09	27.1	2.4	59.0	55.0
2008-02-04T12:00:00Z	252	0	4	4	0	0.09	26.6	2.4	47.1	55.1
2008-02-04T13:00:00Z	249	0	0	0	0	0.09	26.1	2.4	47.7	55.2
2008-02-04T14:00:00Z	243	0	0	0	0	0.09	25.7	2.3	48.0	55.3
2008-02-04T15:00:00Z	234	0	0	0	0	0.09	25.4	2.4	48.5	55.3
2008-02-04T16:00:00Z	219	0	0	0	0	0.09	25.2	2.5	49.3	55.1
2008-02-04T17:00:00Z	192	0	0	0	0	0.09	25.0	2.5	61.7	54.7
2008-02-04T18:00:00Z	161	0	0	0	0	0.09	24.9	2.6	66.5	54.2
2008-02-04T19:00:00Z	137	0	0	0	0	0.09	24.8	2.7	65.8	53.9
2008-02-04T20:00:00Z	123	0	0	0	0	0.09	24.7	2.7	53.9	53.7
2008-02-04T21:00:00Z	115	0	0	0	0	0.09	24.5	2.6	48.3	53.6
2008-02-04T22:00:00Z	110	0	0	0	0	0.09	24.6	2.6	48.0	53.3
2008-02-04T23:00:00Z	107	0	2	2	0	0.09	24.7	2.6	48.6	52.9
2008-02-05T00:00:00Z	105	11	42	42	0	0.09	24.9	2.5	62.9	52.5
2008-02-05T01:00:00Z	105	25	155	155	1	0.09	25.3	2.7	59.3	52.4
2008-02-05T02:00:00Z	105	40	388	376	18	0.09	25.8	3.0	36.7	52.6
2008-02-05T03:00:00Z	108	54	545	540	7	0.09	26.3	3.4	30.6	52.8
2008-02-05T04:00:00Z	117	68	614	614	0	0.09	26.5	3.5	33.1	52.7
2008-02-05T05:00:00Z	155	78	629	629	0	0.09	26.5	3.4	35.9	52.4
2008-02-05T06:00:00Z	217	76	602	602	0	0.09	26.5	3.3	38.1	52.1
2008-02-05T07:00:00Z	246	65	492	492	0	0.09	26.6	3.2	44.5	52.0
2008-02-05T08:00:00Z	253	51	430	430	0	0.09	26.9	3.1	40.8	52.2
2008-02-05T09:00:00Z	255	37	315	315	0	0.09	27.1	3.0	40.7	52.4
2008-02-05T10:00:00Z	255	22	176	176	0	0.09	27.1	2.7	39.4	52.9
2008-02-05T11:00:00Z	254	8	57	57	0	0.09	27.0	2.4	27.9	53.7
2008-02-05T12:00:00Z	252	0	7	7	0	0.09	26.8	2.0	41.0	54.4
2008-02-05T13:00:00Z	249	0	0	0	0	0.09	26.6	2.0	41.8	55.2
2008-02-05T14:00:00Z	244	0	0	0	0	0.09	26.3	2.2	29.2	55.9
2008-02-05T15:00:00Z	235	0	0	0	0	0.09	26.1	2.4	41.1	56.6
2008-02-05T16:00:00Z	219	0	0	0	0	0.09	25.8	2.5	48.0	56.5
2008-02-05T17:00:00Z	192	0	0	0	0	0.09	25.6	2.5	48.5	55.9
2008-02-05T18:00:00Z	161	0	0	0	0	0.09	25.3	2.6	42.8	55.1
2008-02-05T19:00:00Z	137	0	0	0	0	0.09	25.2	2.5	44.3	54.2
2008-02-05T20:00:00Z	123	0	0	0	0	0.09	25.0	2.4	13.8	53.1
2008-02-05T21:00:00Z	115	0	0	0	0	0.09	24.9	2.4	0.0	52.0
2008-02-05T22:00:00Z	110	0	0	0	0	0.09	25.0	2.5	0.0	51.7
2008-02-05T23:00:00Z	107	0	4	4	1	0.09	25.3	2.8	1.1	51.8
2008-02-06T00:00:00Z	105	11	92	84	16	0.09	25.6	3.0	25.9	52.1
2008-02-06T01:00:00Z	104	25	338	146	387	0.09	25.9	3.3	13.9	52.2
2008-02-06T02:00:00Z	105	40	602	152	695	0.09	26.4	3.7	1.4	52.2
2008-02-06T03:00:00Z	107	54	789	200	735	0.09	26.8	4.0	2.0	52.3
2008-02-06T04:00:00Z	116	68	934	205	790	0.09	27.1	4.3	0.9	52.1
2008-02-06T05:00:00Z	155	78	1008	203	824	0.09	27.2	4.5	0.0	51.7
2008-02-06T06:00:00Z	218	76	994	214	803	0.09	27.4	4.6	0.5	51.3
2008-02-06T07:00:00Z	246	65	807	383	459	0.09	27.6	4.5	12.2	51.2
2008-02-06T08:00:00Z	254	51	553	463	103	0.09	27.7	4.2	28.4	51.2
2008-02-06T09:00:00Z	256	37	214	212	4	0.09	27.9	4.0	65.2	51.4
2008-02-06T10:00:00Z	256	22	61	61	0	0.09	27.8	3.6	79.5	52.1
2008-02-06T11:00:00Z	255	8	27	27	0	0.09	27.5	3.2	49.4	53.3
2008-02-06T12:00:00Z	253	0	6	6	0	0.09	27.1	2.8	45.0	54.6
2008-02-06T13:00:00Z	249	0	0	0	0	0.09	26.8	2.8	48.2	55.3
2008-02-06T14:00:00Z	244	0	0	0	0	0.09	26.5	3.0	48.0	55.6
2008-02-06T15:00:00Z	235	0	0	0	0	0.09	26.1	3.3	48.5	55.9
2008-02-06T16:00:00Z	219	0	0	0	0	0.09	25.9	3.5	49.7	55.6
2008-02-06T17:00:00Z	193	0	0	0	0	0.09	25.8	3.6	72.4	55.1
2008-02-06T18:00:00Z	160	0	0	0	0	0.09	25.6	3.7	81.8	54.5
2008-02-06T19:00:00Z	136	0	0	0	0	0.09	25.5	3.7	81.4	54.2
2008-02-06T20:00:00Z	122	0	0	0	0	0.09	25.4	3.7	81.4	54.0
2008-02-06T21:00:00Z	114	0	0	0	0	0.09	25.3	3.7	70.6	54.0
2008-02-06T22:00:00Z	110	0	0	0	0	0.09	25.3	3.7	65.4	54.4
2008-02-06T23:00:00Z	107	0	4	4	0	0.09	25.2	3.6	55.0	55.2
2008-02-07T00:00:00Z	105	11	87	87	1	0.09	25.2	3.5	41.6	56.0
2008-02-07T01:00:00Z	104	25	259	247	24	0.09	25.3	3.7	30.6	56.4
2008-02-07T02:00:00Z	104	40	430	400	46	0.09	25.6	4.1	27.8	56.5
2008-02-07T03:00:00Z	107	54	578	511	81	0.09	25.9	4.6	26.8	56.6
2008-02-07T04:00:00Z	116	68	709	565	155	0.09	26.1	4.8	23.3	56.6
2008-02-07T05:00:00Z	154	79	738	623	119	0.09	26.2	4.9	25.3	56.5
2008-02-07T06:00:00Z	219	77	834	491	355	0.09	26.2	4.8	14.7	56.4
2008-02-07T07:00:00Z	247	65	734	483	271	0.09	26.1	4.9	18.4	56.0
2008-02-07T08:00:00Z	254	51	310	261	56	0.09	25.8	5.0	60.9	55.5
2008-02-07T09:00:00Z	256	37	100	100	0	0.09	25.5	5.1	81.6	55.0
2008-02-07T10:00:00Z	256	22	73	73	0	0.09	25.3	5.0	71.6	54.5
2008-02-07T11:00:00Z	255	8	32	32	0	0.09	25.2	5.0	51.2	54.1
2008-02-07T12:00:00Z	253	0	5	5	0	0.09	25.1	4.9	13.4	53.7
2008-02-07T13:00:00Z	250	0	0	0	0	0.09	25.1	4.8	0.0	53.4
2008-02-07T14:00:00Z	244	0	0	0	0	0.09	25.1	4.8	0.0	53.1
2008-02-07T15:00:00Z	236	0	0	0	0	0.09	25.2	4.8	0.0	52.9
2008-02-07T16:00:00Z	220	0	0	0	0	0.09	25.2	4.8	1.4	52.7
2008-02-07T17:00:00Z	193	0	0	0	0	0.09	25.1	4.7	34.0	52.5
2008-02-07T18:00:00Z	160	0	0	0	0	0.09	25.0	4.7	47.9	52.4
2008-02-07T19:00:00Z	136	0	0	0	0	0.09	24.9	4.7	48.0	52.2
2008-02-07T20:00:00Z	122	0	0	0	0	0.09	24.8	4.7	48.7	52.0
2008-02-07T21:00:00Z	114	0	0	0	0	0.09	24.7	4.7	49.0	51.9
2008-02-07T22:00:00Z	109	0	0	0	0	0.09	24.7	4.8	48.5	52.1
2008-02-07T23:00:00Z	106	0	4	4	1	0.09	24.7	4.8	48.1	52.6
2008-02-08T00:00:00Z	105	11	104	101	12	0.09	24.8	4.9	31.6	53.2
2008-02-08T01:00:00Z	104	25	260	249	19	0.09	25.2	5.1	29.1	53.3
2008-02-08T02:00:00Z	104	40	517	283	338	0.09	25.8	5.3	16.4	53.0
2008-02-08T03:00:00Z	106	54	707	342	455	0.09	26.5	5.6	12.1	52.7
2008-02-08T04:00:00Z	115	68	911	238	721	0.09	26.9	5.7	3.9	52.9
2008-02-08T05:00:00Z	153	79	1011	188	842	0.09	27.2	5.7	0.0	53.5
2008-02-08T06:00:00Z	219	77	1002	192	834	0.09	27.5	5.8	0.0	54.1
2008-02-08T07:00:00Z	248	65	907	197	783	0.09	27.3	5.7	1.3	54.9
2008-02-08T08:00:00Z	255	51	542	340	231	0.09	26.8	5.6	30.5	55.7
2008-02-08T09:00:00Z	256	37	370	347	43	0.09	26.3	5.4	30.4	56.5
2008-02-08T10:00:00Z	256	22	224	214	18	0.09	25.9	5.1	24.4	57.0
2008-02-08T11:00:00Z	255	8	68	68	2	0.09	25.6	4.8	12.0	57.1
2008-02-08T12:00:00Z	253	0	8	8	1	0.09	25.3	4.5	57.1	57.2
2008-02-08T13:00:00Z	250	0	0	0	0	0.09	24.9	4.3	74.0	57.1
2008-02-08T14:00:00Z	245	0	0	0	0	0.09	24.6	4.3	68.5	56.9
2008-02-08T15:00:00Z	236	0	0	0	0	0.09	24.2	4.4	66.5	56.7
2008-02-08T16:00:00Z	220	0	0	0	0	0.09	24.1	4.4	65.7	56.4
2008-02-08T17:00:00Z	193	0	0	0	0	0.09	24.1	4.4	53.5	56.2
2008-02-08T18:00:00Z	160	0	0	0	0	0.09	24.1	4.4	48.8	55.9
2008-02-08T19:00:00Z	136	0	0	0	0	0.09	24.1	4.6	49.0	55.7
2008-02-08T20:00:00Z	122	0	0	0	0	0.09	24.1	4.7	60.6	55.4
2008-02-08T21:00:00Z	114	0	0	0	0	0.09	24.0	5.0	71.7	55.2
2008-02-08T22:00:00Z	109	0	0	0	0	0.09	24.1	5.1	75.2	54.9
2008-02-08T23:00:00Z	106	0	2	2	0	0.09	24.2	5.2	84.5	54.5
2008-02-09T00:00:00Z	104	11	38	38	0	0.09	24.3	5.3	76.8	54.1
2008-02-09T01:00:00Z	103	25	81	81	0	0.09	24.6	5.6	77.1	53.7
2008-02-09T02:00:00Z	104	40	179	179	0	0.09	24.9	6.0	71.6	53.2
2008-02-09T03:00:00Z	106	54	331	331	0	0.09	25.2	6.4	59.6	52.8
2008-02-09T04:00:00Z	114	68	393	393	0	0.09	25.6	6.6	58.5	52.4
2008-02-09T05:00:00Z	152	79	442	442	0	0.09	26.0	6.7	56.5	52.1
2008-02-09T06:00:00Z	220	77	501	501	0	0.09	26.3	6.8	50.1	51.8
2008-02-09T07:00:00Z	249	65	376	376	0	0.09	26.4	6.7	59.5	51.7
2008-02-09T08:00:00Z	255	51	244	244	0	0.09	26.3	6.6	68.3	51.7
2008-02-09T09:00:00Z	257	37	152	152	0	0.09	26.2	6.4	72.4	51.7
2008-02-09T10:00:00Z	257	22	110	110	0	0.09	26.0	6.1	60.4	51.9
2008-02-09T11:00:00Z	256	8	46	46	0	0.09	25.7	5.8	35.8	52.3
2008-02-09T12:00:00Z	254	0	7	7	0	0.09	25.5	5.4	42.6	52.8
2008-02-09T13:00:00Z	250	0	0	0	0	0.09	25.2	5.2	48.3	52.9
2008-02-09T14:00:00Z	245	0	0	0	0	0.09	24.9	5.2	48.0	52.9
2008-02-09T15:00:00Z	237	0	0	0	0	0.09	24.6	5.2	48.7	52.9
2008-02-09T16:00:00Z	221	0	0	0	0	0.09	24.5	5.2	48.3	52.4
2008-02-09T17:00:00Z	193	0	0	0	0	0.09	24.4	5.1	48.7	51.6
2008-02-09T18:00:00Z	160	0	0	0	0	0.09	24.3	5.1	49.0	50.7
2008-02-09T19:00:00Z	135	0	0	0	0	0.09	24.3	5.1	49.0	50.1
2008-02-09T20:00:00Z	121	0	0	0	0	0.09	24.2	5.1	49.0	49.7
2008-02-09T21:00:00Z	113	0	0	0	0	0.09	24.2	5.1	49.0	49.4
2008-02-09T22:00:00Z	109	0	0	0	0	0.09	24.4	5.0	49.0	49.2
2008-02-09T23:00:00Z	106	0	3	3	0	0.09	24.6	4.9	48.4	49.2
2008-02-10T00:00:00Z	104	11	72	71	3	0.09	24.9	4.8	50.7	49.2
2008-02-10T01:00:00Z	103	25	266	218	91	0.09	25.4	5.0	34.1	49.4
2008-02-10T02:00:00Z	103	40	555	209	512	0.09	25.9	5.5	11.6	49.8
2008-02-10T03:00:00Z	105	54	579	439	203	0.09	26.4	6.0	27.5	50.3
2008-02-10T04:00:00Z	113	68	600	574	26	0.09	26.8	6.3	37.3	50.8
2008-02-10T05:00:00Z	152	79	903	292	616	0.09	27.1	6.5	12.1	51.4
2008-02-10T06:00:00Z	221	77	789	475	319	0.09	27.4	6.6	22.4	51.9
2008-02-10T07:00:00Z	249	65	693	506	210	0.09	27.3	6.6	25.2	52.5
2008-02-10T08:00:00Z	256	51	441	371	79	0.09	26.9	6.6	44.6	53.2
2008-02-10T09:00:00Z	257	37	248	248	0	0.09	26.5	6.5	56.0	53.8
2008-02-10T10:00:00Z	257	22	142	142	0	0.09	25.9	6.5	53.3	54.2
2008-02-10T11:00:00Z	256	8	50	50	0	0.09	25.3	6.5	29.4	54.6
2008-02-10T12:00:00Z	254	0	7	7	0	0.09	24.7	6.5	49.7	54.9
2008-02-10T13:00:00Z	251	0	0	0	0	0.09	24.3	6.5	65.3	55.0
2008-02-10T14:00:00Z	246	0	0	0	0	0.09	24.2	6.3	53.5	55.0
2008-02-10T15:00:00Z	237	0	0	0	0	0.09	24.1	6.1	48.0	54.9
2008-02-10T16:00:00Z	221	0	0	0	0	0.09	24.0	6.0	48.0	54.6
2008-02-10T17:00:00Z	193	0	0	0	0	0.09	24.1	5.9	48.0	54.1
2008-02-10T18:00:00Z	160	0	0	0	0	0.09	24.2	5.8	48.0	53.5
2008-02-10T19:00:00Z	135	0	0	0	0	0.08	24.2	5.8	46.6	53.0
2008-02-10T20:00:00Z	121	0	0	0	0	0.08	24.2	5.9	13.8	52.3
2008-02-10T21:00:00Z	113	0	0	0	0	0.08	24.2	5.9	0.0	51.7
2008-02-10T22:00:00Z	108	0	0	0	0	0.08	24.3	5.9	0.0	51.1
2008-02-10T23:00:00Z	105	0	5	3	9	0.08	24.5	5.8	0.3	50.7
2008-02-11T00:00:00Z	104	11	125	74	206	0.08	24.7	5.7	9.3	50.2
2008-02-11T01:00:00Z	103	25	238	215	89	0.08	25.2	6.1	33.4	50.2
2008-02-11T02:00:00Z	103	40	407	370	55	0.08	25.8	6.7	34.8	50.5
2008-02-11T03:00:00Z	105	54	452	431	28	0.08	26.5	7.4	43.8	50.9
2008-02-11T04:00:00Z	112	68	637	525	117	0.08	26.9	7.6	33.8	51.3
2008-02-11T05:00:00Z	151	80	741	582	162	0.08	27.0	7.5	27.4	51.7
2008-02-11T06:00:00Z	221	77	745	565	185	0.08	27.1	7.2	26.4	52.2
2008-02-11T07:00:00Z	250	65	546	490	58	0.08	26.8	7.1	41.6	52.5
2008-02-11T08:00:00Z	256	51	372	372	0	0.08	26.4	7.0	51.9	52.7
2008-02-11T09:00:00Z	258	37	238	238	0	0.08	26.0	6.9	57.6	52.9
2008-02-11T10:00:00Z	257	22	132	132	0	0.08	25.9	6.6	55.1	53.2
2008-02-11T11:00:00Z	256	8	46	46	0	0.08	26.0	6.1	36.0	53.7
2008-02-11T12:00:00Z	254	0	6	6	0	0.08	26.0	5.7	66.0	54.2
2008-02-11T13:00:00Z	251	0	0	0	0	0.08	25.8	5.5	81.6	54.4
2008-02-11T14:00:00Z	246	0	0	0	0	0.08	25.3	5.5	71.8	54.5
2008-02-11T15:00:00Z	237	0	0	0	0	0.08	24.8	5.5	67.2	54.6
2008-02-11T16:00:00Z	222	0	0	0	0	0.08	24.6	5.4	66.9	54.6
2008-02-11T17:00:00Z	193	0	0	0	0	0.09	24.5	5.3	64.9	54.4
2008-02-11T18:00:00Z	159	0	0	0	0	0.09	24.4	5.1	66.1	54.3
2008-02-11T19:00:00Z	134	0	0	0	0	0.09	24.4	5.0	65.9	54.1
2008-02-11T20:00:00Z	120	0	0	0	0	0.09	24.3	5.0	53.3	53.9
2008-02-11T21:00:00Z	113	0	0	0	0	0.09	24.3	4.9	48.2	53.8
2008-02-11T22:00:00Z	108	0	0	0	0	0.09	24.3	4.8	48.5	53.5
2008-02-11T23:00:00Z	105	0	3	3	0	0.09	24.3	4.8	52.6	53.3
2008-02-12T00:00:00Z	103	11	83	83	0	0.09	24.4	4.8	44.9	53.1
2008-02-12T01:00:00Z	102	25	165	165	0	0.09	24.7	5.0	53.6	52.9
2008-02-12T02:00:00Z	102	40	363	360	3	0.09	25.2	5.3	42.7	52.9
2008-02-12T03:00:00Z	104	54	557	498	69	0.09	25.7	5.7	31.6	52.8
2008-02-12T04:00:00Z	111	68	650	581	75	0.09	26.1	5.8	31.4	53.0
2008-02-12T05:00:00Z	150	80	584	565	20	0.09	26.3	5.9	42.4	53.4
2008-02-12T06:00:00Z	222	78	427	423	5	0.09	26.6	6.0	57.5	53.8
2008-02-12T07:00:00Z	251	66	575	475	113	0.09	26.5	6.0	36.4	54.1
2008-02-12T08:00:00Z	257	51	488	446	48	0.09	26.1	5.9	37.0	54.4
2008-02-12T09:00:00Z	258	37	247	247	0	0.09	25.8	5.8	57.4	54.7
2008-02-12T10:00:00Z	258	22	105	105	0	0.09	25.6	5.4	65.9	54.9
2008-02-12T11:00:00Z	257	8	38	38	0	0.09	25.5	4.9	39.8	55.1
2008-02-12T12:00:00Z	255	0	7	7	0	0.09	25.4	4.4	47.1	55.3
2008-02-12T13:00:00Z	251	0	0	0	0	0.09	25.2	4.2	57.6	55.6
2008-02-12T14:00:00Z	246	0	0	0	0	0.09	24.9	4.2	52.9	55.9
2008-02-12T15:00:00Z	238	0	0	0	0	0.09	24.6	4.2	50.9	56.2
2008-02-12T16:00:00Z	222	0	0	0	0	0.09	24.4	4.2	50.9	55.9
2008-02-12T17:00:00Z	194	0	0	0	0	0.09	24.4	4.1	49.6	55.2
2008-02-12T18:00:00Z	159	0	0	0	0	0.09	24.5	4.1	49.0	54.4
2008-02-12T19:00:00Z	134	0	0	0	0	0.09	24.5	4.1	47.6	53.5
2008-02-12T20:00:00Z	120	0	0	0	0	0.09	24.4	4.0	14.1	52.6
2008-02-12T21:00:00Z	112	0	0	0	0	0.09	24.3	4.0	0.0	51.7
2008-02-12T22:00:00Z	108	0	0	0	0	0.09	24.4	4.0	1.0	51.0
2008-02-12T23:00:00Z	105	0	3	3	0	0.09	24.6	3.8	25.1	50.4
2008-02-13T00:00:00Z	103	11	86	86	0	0.09	24.7	3.7	39.0	49.9
2008-02-13T01:00:00Z	102	25	235	230	8	0.09	25.2	4.0	38.7	49.9
2008-02-13T02:00:00Z	102	40	471	322	211	0.09	25.8	4.5	25.4	50.4
2008-02-13T03:00:00Z	103	54	775	193	698	0.09	26.4	5.1	6.0	50.9
2008-02-13T04:00:00Z	110	68	955	139	884	0.09	26.7	5.5	0.0	51.6
2008-02-13T05:00:00Z	149	80	1019	156	880	0.09	26.9	5.7	0.4	52.3
2008-02-13T06:00:00Z	223	78	915	335	593	0.09	27.0	6.0	9.8	53.0
2008-02-13T07:00:00Z	252	66	800	388	455	0.09	26.9	6.1	13.6	53.7
2008-02-13T08:00:00Z	257	51	631	385	308	0.09	26.5	6.1	18.5	54.2
2008-02-13T09:00:00Z	258	37	392	337	74	0.09	26.1	6.1	31.1	54.8
2008-02-13T10:00:00Z	258	22	202	202	0	0.09	25.9	5.7	35.1	55.3
2008-02-13T11:00:00Z	257	8	64	64	0	0.09	25.8	5.1	22.1	55.7
2008-02-13T12:00:00Z	255	0	8	8	0	0.09	25.8	4.5	50.0	56.1
2008-02-13T13:00:00Z	252	0	0	0	0	0.09	25.6	4.1	68.8	56.3
2008-02-13T14:00:00Z	247	0	0	0	0	0.09	25.3	4.0	67.5	56.2
2008-02-13T15:00:00Z	238	0	0	0	0	0.09	25.0	3.9	66.7	56.1
2008-02-13T16:00:00Z	222	0	0	0	0	0.09	24.8	4.0	67.0	55.9
2008-02-13T17:00:00Z	194	0	0	0	0	0.09	24.7	4.1	67.0	55.8
2008-02-13T18:00:00Z	159	0	0	0	0	0.09	24.7	4.3	67.0	55.6
2008-02-13T19:00:00Z	134	0	0	0	0	0.09	24.7	4.5	67.0	55.6
2008-02-13T20:00:00Z	120	0	0	0	0	0.09	24.6	4.7	66.5	55.6
2008-02-13T21:00:00Z	112	0	0	0	0	0.09	24.5	4.9	66.2	55.6
2008-02-13T22:00:00Z	107	0	0	0	0	0.09	24.5	4.9	66.5	55.4
2008-02-13T23:00:00Z	104	0	2	2	0	0.09	24.6	4.8	76.2	55.1
2008-02-14T00:00:00Z	103	11	57	56	2	0.09	24.8	4.8	67.3	54.8
2008-02-14T01:00:00Z	102	25	249	222	55	0.09	24.9	5.0	38.5	54.6
2008-02-14T02:00:00Z	101	40	441	371	108	0.09	25.1	5.3	27.9	54.4
2008-02-14T03:00:00Z	103	54	623	443	218	0.09	25.2	5.8	23.2	54.3
2008-02-14T04:00:00Z	109	68	697	546	166	0.09	25.4	6.0	26.0	54.2
2008-02-14T05:00:00Z	148	80	646	590	58	0.09	25.7	6.2	35.9	54.1
2008-02-14T06:00:00Z	224	78	850	374	492	0.09	25.9	6.3	15.0	54.1
2008-02-14T07:00:00Z	253	66	810	374	474	0.09	26.0	6.2	12.3	54.1
2008-02-14T08:00:00Z	258	51	553	452	114	0.09	26.1	5.9	29.0	54.3
2008-02-14T09:00:00Z	259	37	342	342	0	0.09	26.2	5.6	40.1	54.4
2008-02-14T10:00:00Z	258	22	146	146	0	0.09	26.0	5.3	57.6	54.4
2008-02-14T11:00:00Z	257	8	39	39	0	0.09	25.7	5.0	48.4	54.4
2008-02-14T12:00:00Z	255	0	6	6	0	0.09	25.4	4.6	67.7	54.4
2008-02-14T13:00:00Z	252	0	0	0	0	0.09	25.0	4.6	76.4	54.7
2008-02-14T14:00:00Z	247	0	0	0	0	0.09	24.6	4.7	80.0	55.3
2008-02-14T15:00:00Z	239	0	0	0	0	0.09	24.3	4.8	81.8	55.9
2008-02-14T16:00:00Z	223	0	0	0	0	0.09	23.9	4.8	81.4	56.2
2008-02-14T17:00:00Z	194	0	0	0	0	0.09	23.5	4.8	81.3	56.3
2008-02-14T18:00:00Z	159	0	0	0	0	0.09	23.2	4.8	81.3	56.4
2008-02-14T19:00:00Z	133	0	0	0	0	0.09	23.0	4.8	81.5	56.5
2008-02-14T20:00:00Z	119	0	0	0	0	0.09	22.8	4.8	88.4	56.5
2008-02-14T21:00:00Z	112	0	0	0	0	0.09	22.7	4.7	91.8	56.6
2008-02-14T22:00:00Z	107	0	0	0	0	0.09	22.7	4.6	92.0	56.6
2008-02-14T23:00:00Z	104	0	1	1	0	0.09	22.9	4.5	94.7	56.7
2008-02-15T00:00:00Z	102	11	39	39	0	0.09	23.1	4.4	78.5	56.8
2008-02-15T01:00:00Z	101	25	119	119	0	0.09	23.1	4.5	67.7	56.9
2008-02-15T02:00:00Z	101	40	183	183	0	0.09	23.0	4.7	69.1	57.0
2008-02-15T03:00:00Z	102	54	270	270	0	0.09	22.9	4.9	66.5	57.1
2008-02-15T04:00:00Z	109	69	320	320	0	0.09	22.9	5.1	65.9	57.2
2008-02-15T05:00:00Z	147	81	419	419	0	0.09	22.9	5.4	58.7	57.2
2008-02-15T06:00:00Z	225	78	541	541	0	0.09	23.0	5.7	46.1	57.2
2008-02-15T07:00:00Z	254	66	447	447	0	0.09	23.0	5.8	51.7	57.1
2008-02-15T08:00:00Z	258	51	362	362	0	0.09	23.0	5.9	52.4	57.1
2008-02-15T09:00:00Z	259	37	256	256	0	0.09	23.0	6.0	54.1	57.0
2008-02-15T10:00:00Z	259	22	132	132	0	0.09	23.2	6.0	57.5	56.4
2008-02-15T11:00:00Z	258	8	42	42	0	0.09	23.5	5.9	44.9	55.6
2008-02-15T12:00:00Z	256	0	5	5	0	0.09	23.8	5.9	69.1	54.7
2008-02-15T13:00:00Z	252	0	0	0	0	0.09	23.8	5.9	80.9	54.1
2008-02-15T14:00:00Z	247	0	0	0	0	0.09	23.6	5.9	71.0	53.7
2008-02-15T15:00:00Z	239	0	0	0	0	0.09	23.3	5.9	67.0	53.3
2008-02-15T16:00:00Z	223	0	0	0	0	0.09	23.2	6.0	67.0	53.0
2008-02-15T17:00:00Z	194	0	0	0	0	0.09	23.3	6.0	66.3	52.5
2008-02-15T18:00:00Z	158	0	0	0	0	0.09	23.4	6.0	66.2	52.1
2008-02-15T19:00:00Z	133	0	0	0	0	0.09	23.4	5.9	65.5	51.9
2008-02-15T20:00:00Z	119	0	0	0	0	0.09	23.4	5.7	65.1	51.7
2008-02-15T21:00:00Z	111	0	0	0	0	0.09	23.4	5.5	65.5	51.6
2008-02-15T22:00:00Z	107	0	0	0	0	0.09	23.5	5.3	66.0	51.2
2008-02-15T23:00:00Z	104	0	5	3	6	0.09	23.7	5.0	69.4	50.6
2008-02-16T00:00:00Z	102	10	122	76	168	0.09	23.9	4.7	30.3	49.9
2008-02-16T01:00:00Z	101	25	345	138	460	0.09	24.4	4.9	7.4	49.7
2008-02-16T02:00:00Z	100	40	472	327	259	0.09	25.2	5.4	20.2	49.9
2008-02-16T03:00:00Z	102	54	498	471	40	0.09	26.1	5.9	37.2	50.1
2008-02-16T04:00:00Z	108	69	530	505	25	0.09	26.7	6.2	43.7	50.2
2008-02-16T05:00:00Z	145	81	879	278	604	0.09	27.1	6.4	13.5	50.3
2008-02-16T06:00:00Z	226	78	974	234	756	0.09	27.5	6.6	3.0	50.4
2008-02-16T07:00:00Z	255	66	823	344	525	0.09	27.5	6.4	10.5	50.6
2008-02-16T08:00:00Z	259	51	721	228	643	0.09	27.2	6.0	5.1	50.9
2008-02-16T09:00:00Z	260	37	411	249	219	0.09	26.9	5.6	29.1	51.2
2008-02-16T10:00:00Z	259	22	157	157	0	0.09	26.6	5.1	50.3	51.4
2008-02-16T11:00:00Z	258	8	45	45	0	0.09	26.3	4.6	32.3	51.4
2008-02-16T12:00:00Z	256	0	6	6	0	0.09	26.1	4.1	39.7	51.5
2008-02-16T13:00:00Z	253	0	0	0	0	0.09	25.7	3.8	29.6	51.7
2008-02-16T14:00:00Z	248	0	0	0	0	0.09	25.3	3.7	42.3	52.0
2008-02-16T15:00:00Z	240	0	0	0	0	0.09	24.9	3.6	50.0	52.3
2008-02-16T16:00:00Z	224	0	0	0	0	0.09	24.6	3.5	50.5	52.5
2008-02-16T17:00:00Z	194	0	0	0	0	0.09	24.4	3.5	49.4	52.6
2008-02-16T18:00:00Z	158	0	0	0	0	0.09	24.2	3.6	48.7	52.7
2008-02-16T19:00:00Z	132	0	0	0	0	0.09	24.1	3.5	47.4	52.6
2008-02-16T20:00:00Z	118	0	0	0	0	0.09	24.1	3.4	23.8	52.2
2008-02-16T21:00:00Z	111	0	0	0	0	0.09	24.1	3.2	14.0	51.9
2008-02-16T22:00:00Z	106	0	0	0	0	0.09	24.2	3.1	14.0	51.7
2008-02-16T23:00:00Z	103	0	3	3	0	0.09	24.4	3.1	14.9	51.5
2008-02-17T00:00:00Z	102	10	75	75	0	0.09	24.6	3.0	37.3	51.5
2008-02-17T01:00:00Z	100	25	190	190	0	0.09	25.1	3.4	48.8	51.6
2008-02-17T02:00:00Z	100	40	346	333	15	0.09	25.7	4.1	44.5	51.9
2008-02-17T03:00:00Z	101	54	653	349	357	0.09	26.4	4.9	21.1	52.2
2008-02-17T04:00:00Z	107	69	838	366	509	0.09	26.6	5.2	12.0	52.4
2008-02-17T05:00:00Z	144	81	905	379	535	0.09	26.5	5.1	11.2	52.5
2008-02-17T06:00:00Z	227	78	810	500	315	0.09	26.3	5.0	19.8	52.5
2008-02-17T07:00:00Z	255	66	725	497	253	0.09	26.1	5.0	21.2	52.7
2008-02-17T08:00:00Z	259	51	571	457	144	0.09	25.8	5.2	25.3	53.1
2008-02-17T09:00:00Z	260	37	471	262	378	0.09	25.5	5.3	13.1	53.5
2008-02-17T10:00:00Z	260	22	198	117	150	0.09	25.3	5.2	44.5	53.7
2008-02-17T11:00:00Z	258	7	38	38	0	0.09	25.3	5.0	45.2	53.8
2008-02-17T12:00:00Z	256	0	5	5	0	0.09	25.3	4.7	11.6	53.9
2008-02-17T13:00:00Z	253	0	0	0	0	0.09	25.2	4.6	0.0	53.8
2008-02-17T14:00:00Z	248	0	0	0	0	0.09	25.0	4.6	0.0	53.7
2008-02-17T15:00:00Z	240	0	0	0	0	0.09	24.7	4.7	0.0	53.6
2008-02-17T16:00:00Z	224	0	0	0	0	0.09	24.6	4.7	1.4	53.5
2008-02-17T17:00:00Z	195	0	0	0	0	0.09	24.5	4.7	34.9	53.3
2008-02-17T18:00:00Z	158	0	0	0	0	0.09	24.4	4.6	48.3	53.2
2008-02-17T19:00:00Z	132	0	0	0	0	0.09	24.4	4.6	48.0	53.1
2008-02-17T20:00:00Z	118	0	0	0	0	0.09	24.3	4.6	48.0	53.0
2008-02-17T21:00:00Z	110	0	0	0	0	0.09	24.2	4.7	48.0	53.0
2008-02-17T22:00:00Z	106	0	0	0	0	0.09	24.3	4.7	46.6	53.0
2008-02-17T23:00:00Z	103	0	4	4	3	0.09	24.4	4.7	14.3	53.1
2008-02-18T00:00:00Z	101	10	111	88	78	0.09	24.6	4.7	12.5	53.1
2008-02-18T01:00:00Z	100	25	346	136	438	0.09	25.0	5.2	6.6	52.9
2008-02-18T02:00:00Z	100	40	596	155	685	0.09	25.6	5.9	0.6	52.5
2008-02-18T03:00:00Z	100	54	796	184	758	0.09	26.2	6.6	0.0	52.1
2008-02-18T04:00:00Z	106	69	926	227	756	0.09	26.7	6.9	0.1	51.9
2008-02-18T05:00:00Z	143	81	947	301	657	0.09	27.1	6.8	4.9	51.9
2008-02-18T06:00:00Z	228	79	519	335	185	0.09	27.4	6.6	47.9	51.9
2008-02-18T07:00:00Z	256	66	310	310	0	0.09	27.4	6.4	65.6	52.2
2008-02-18T08:00:00Z	260	51	293	293	0	0.09	27.2	6.2	60.3	52.8
2008-02-18T09:00:00Z	261	37	299	299	0	0.09	26.9	5.9	42.7	53.3
2008-02-18T10:00:00Z	260	22	135	135	0	0.09	26.5	5.5	58.4	53.8
2008-02-18T11:00:00Z	259	7	35	35	0	0.09	26.0	4.9	24.9	54.1
2008-02-18T12:00:00Z	257	0	7	7	0	0.09	25.5	4.3	30.2	54.4
2008-02-18T13:00:00Z	253	0	0	0	0	0.09	25.2	4.0	46.4	54.3
2008-02-18T14:00:00Z	249	0	0	0	0	0.09	25.0	3.9	48.2	53.9
2008-02-18T15:00:00Z	240	0	0	0	0	0.09	24.8	3.9	51.1	53.4
2008-02-18T16:00:00Z	225	0	0	0	0	0.09	24.7	3.8	49.9	52.9
2008-02-18T17:00:00Z	195	0	0	0	0	0.09	24.6	3.6	61.5	52.5
2008-02-18T18:00:00Z	157	0	0	0	0	0.09	24.5	3.5	66.8	52.0
2008-02-18T19:00:00Z	131	0	0	0	0	0.09	24.4	3.4	64.8	51.6
2008-02-18T20:00:00Z	117	0	0	0	0	0.09	24.3	3.4	19.2	51.3
2008-02-18T21:00:00Z	110	0	0	0	0	0.09	24.3	3.4	0.0	51.0
2008-02-18T22:00:00Z	106	0	0	0	0	0.09	24.4	3.6	0.0	51.0
2008-02-18T23:00:00Z	103	0	3	3	0	0.09	24.7	3.9	1.4	51.3
2008-02-19T00:00:00Z	101	10	69	69	1	0.09	25.0	4.1	34.3	51.7
2008-02-19T01:00:00Z	100	25	253	229	42	0.09	25.2	4.5	32.9	51.5
2008-02-19T02:00:00Z	99	40	556	213	498	0.09	25.5	4.8	8.4	51.0
2008-02-19T03:00:00Z	100	54	696	358	434	0.09	25.8	5.2	11.1	50.5
2008-02-19T04:00:00Z	105	69	885	305	616	0.09	26.0	5.4	4.7	50.3
2008-02-19T05:00:00Z	141	82	981	276	717	0.09	26.3	5.4	0.9	50.3
2008-02-19T06:00:00Z	229	79	957	283	687	0.09	26.5	5.5	2.9	50.4
2008-02-19T07:00:00Z	257	66	541	343	203	0.09	26.6	5.4	41.4	50.6
2008-02-19T08:00:00Z	261	51	225	225	0	0.09	26.5	5.1	70.9	50.8
2008-02-19T09:00:00Z	261	37	101	101	0	0.09	26.4	4.9	81.5	51.0
2008-02-19T10:00:00Z	260	22	83	83	0	0.09	26.3	4.6	66.5	50.9
2008-02-19T11:00:00Z	259	7	41	41	0	0.09	26.0	4.1	24.1	50.5
2008-02-19T12:00:00Z	257	0	7	7	0	0.09	25.8	3.6	2.7	50.2
2008-02-19T13:00:00Z	254	0	0	0	0	0.09	25.6	3.3	0.0	50.1
2008-02-19T14:00:00Z	249	0	0	0	0	0.09	25.4	3.1	0.0	50.1
2008-02-19T15:00:00Z	241	0	0	0	0	0.09	25.2	2.9	0.0	50.2
2008-02-19T16:00:00Z	225	0	0	0	0	0.09	25.0	2.9	0.0	50.0
2008-02-19T17:00:00Z	195	0	0	0	0	0.09	24.8	2.9	0.0	49.6
2008-02-19T18:00:00Z	157	0	0	0	0	0.09	24.6	2.9	0.0	49.1
2008-02-19T19:00:00Z	131	0	0	0	0	0.09	24.5	2.9	0.7	48.9
2008-02-19T20:00:00Z	117	0	0	0	0	0.09	24.4	2.9	17.1	48.9
2008-02-19T21:00:00Z	110	0	0	0	0	0.09	24.3	3.0	24.4	49.0
2008-02-19T22:00:00Z	105	0	0	0	0	0.09	24.4	3.2	25.5	49.4
2008-02-19T23:00:00Z	102	0	5	2	10	0.09	24.7	3.5	47.0	49.9
2008-02-20T00:00:00Z	100	10	127	60	261	0.09	24.9	3.9	16.8	50.6
2008-02-20T01:00:00Z	99	25	354	123	522	0.09	25.4	4.3	0.0	51.0
2008-02-20T02:00:00Z	99	40	592	167	663	0.09	26.0	4.8	0.0	51.2
2008-02-20T03:00:00Z	99	54	784	219	701	0.09	26.6	5.2	0.0	51.4
2008-02-20T04:00:00Z	104	69	903	293	661	0.09	27.0	5.6	0.0	51.4
2008-02-20T05:00:00Z	139	82	966	321	654	0.09	27.3	5.8	0.0	51.3
2008-02-20T06:00:00Z	230	79	960	315	659	0.09	27.5	6.1	0.0	51.3
2008-02-20T07:00:00Z	258	66	873	305	625	0.09	27.5	6.2	0.0	51.3
2008-02-20T08:00:00Z	261	51	708	278	548	0.09	27.3	6.1	1.5	51.6
2008-02-20T09:00:00Z	261	37	344	229	156	0.09	27.2	6.0	36.7	51.8
2008-02-20T10:00:00Z	261	22	113	113	0	0.09	26.8	5.4	59.1	52.2
2008-02-20T11:00:00Z	259	7	33	33	0	0.09	26.3	4.6	34.3	52.6
2008-02-20T12:00:00Z	257	0	5	5	0	0.09	25.8	3.8	6.7	53.1
2008-02-20T13:00:00Z	254	0	0	0	0	0.09	25.4	3.3	0.5	53.4
2008-02-20T14:00:00Z	249	0	0	0	0	0.09	25.2	3.2	12.8	53.5
2008-02-20T15:00:00Z	241	0	0	0	0	0.09	25.0	3.2	18.3	53.6
2008-02-20T16:00:00Z	226	0	0	0	0	0.09	24.8	3.1	26.0	53.6
2008-02-20T17:00:00Z	195	0	0	0	0	0.09	24.6	3.0	43.1	53.4
2008-02-20T18:00:00Z	157	0	0	0	0	0.09	24.4	3.0	48.5	53.3
2008-02-20T19:00:00Z	130	0	0	0	0	0.09	24.2	2.9	48.6	53.1
2008-02-20T20:00:00Z	116	0	0	0	0	0.09	24.1	2.9	48.9	53.1
2008-02-20T21:00:00Z	109	0	0	0	0	0.09	24.0	2.9	49.2	53.0
2008-02-20T22:00:00Z	105	0	0	0	0	0.09	24.1	2.9	54.5	53.1
2008-02-20T23:00:00Z	102	0	3	3	0	0.09	24.3	2.9	67.4	53.2
2008-02-21T00:00:00Z	100	10	65	65	0	0.09	24.5	3.0	55.8	53.4
2008-02-21T01:00:00Z	99	25	159	159	0	0.09	24.9	3.2	54.2	53.5
2008-02-21T02:00:00Z	98	40	263	263	0	0.09	25.4	3.5	55.9	53.4
2008-02-21T03:00:00Z	98	54	313	307	6	0.09	26.0	3.8	60.6	53.4
2008-02-21T04:00:00Z	103	69	614	481	139	0.09	26.2	4.0	35.5	53.4
2008-02-21T05:00:00Z	137	82	543	478	67	0.09	26.2	4.2	45.5	53.4
2008-02-21T06:00:00Z	231	79	705	496	215	0.09	26.1	4.3	28.9	53.4
2008-02-21T07:00:00Z	259	66	708	519	204	0.09	26.0	4.3	22.3	53.5
2008-02-21T08:00:00Z	262	51	417	374	49	0.09	25.7	4.3	46.1	53.8
2008-02-21T09:00:00Z	262	37	198	198	0	0.09	25.5	4.3	64.4	54.0
2008-02-21T10:00:00Z	261	22	75	75	0	0.09	25.4	4.2	75.7	54.4
2008-02-21T11:00:00Z	260	7	22	22	0	0.09	25.4	4.1	57.1	54.9
2008-02-21T12:00:00Z	258	0	4	4	0	0.09	25.4	4.0	69.7	55.3
2008-02-21T13:00:00Z	255	0	0	0	0	0.09	25.2	4.0	65.7	55.7
2008-02-21T14:00:00Z	250	0	0	0	0	0.09	24.9	4.1	64.3	55.8
2008-02-21T15:00:00Z	242	0	0	0	0	0.09	24.6	4.2	69.0	56.0
2008-02-21T16:00:00Z	226	0	0	0	0	0.09	24.4	4.2	67.6	56.0
2008-02-21T17:00:00Z	195	0	0	0	0	0.09	24.2	4.0	57.4	55.9
2008-02-21T18:00:00Z	156	0	0	0	0	0.09	24.1	3.9	53.5	55.8
2008-02-21T19:00:00Z	130	0	0	0	0	0.09	24.0	3.7	53.8	55.8
2008-02-21T20:00:00Z	116	0	0	0	0	0.09	23.9	3.6	62.9	55.8
2008-02-21T21:00:00Z	109	0	0	0	0	0.09	23.9	3.5	66.4	55.9
2008-02-21T22:00:00Z	105	0	0	0	0	0.09	24.0	3.4	65.8	55.8
2008-02-21T23:00:00Z	102	0	4	4	0	0.09	24.4	3.3	59.2	55.7
2008-02-22T00:00:00Z	100	10	94	92	5	0.09	24.9	3.2	36.2	55.6
2008-02-22T01:00:00Z	98	25	286	219	134	0.09	25.0	3.5	20.9	55.5
2008-02-22T02:00:00Z	98	40	534	264	403	0.09	24.9	4.0	10.9	55.4
2008-02-22T03:00:00Z	98	54	772	223	671	0.09	24.8	4.6	3.0	55.3
2008-02-22T04:00:00Z	101	69	767	461	344	0.09	24.7	5.0	17.2	55.4
2008-02-22T05:00:00Z	134	82	698	629	72	0.09	24.8	5.2	30.2	55.4
2008-02-22T06:00:00Z	233	79	859	380	492	0.09	24.8	5.5	13.7	55.5
2008-02-22T07:00:00Z	260	66	477	275	207	0.09	24.7	5.6	49.3	55.8
2008-02-22T08:00:00Z	262	51	197	197	0	0.09	24.5	5.6	74.5	56.1
2008-02-22T09:00:00Z	262	37	88	88	0	0.09	24.3	5.5	84.5	56.4
2008-02-22T10:00:00Z	262	22	47	47	0	0.09	24.2	5.3	80.8	56.1
2008-02-22T11:00:00Z	260	7	25	25	0	0.09	24.1	4.9	40.4	55.2
2008-02-22T12:00:00Z	258	0	5	5	0	0.09	24.1	4.4	63.2	54.4
2008-02-22T13:00:00Z	255	0	0	0	0	0.09	24.1	4.1	76.0	53.9
2008-02-22T14:00:00Z	250	0	0	0	0	0.09	24.1	4.0	68.2	53.8
2008-02-22T15:00:00Z	242	0	0	0	0	0.09	24.1	3.8	48.0	53.8
2008-02-22T16:00:00Z	227	0	0	0	0	0.09	24.1	3.8	54.5	53.7
2008-02-22T17:00:00Z	195	0	0	0	0	0.09	24.0	3.8	51.9	53.5
2008-02-22T18:00:00Z	156	0	0	0	0	0.09	24.0	3.9	48.1	53.3
2008-02-22T19:00:00Z	129	0	0	0	0	0.09	24.0	3.8	48.0	52.9
2008-02-22T20:00:00Z	115	0	0	0	0	0.09	23.9	3.7	48.5	52.4
2008-02-22T21:00:00Z	108	0	0	0	0	0.09	23.8	3.6	48.9	51.9
2008-02-22T22:00:00Z	104	0	0	0	0	0.09	23.9	3.6	49.1	51.5
2008-02-22T23:00:00Z	101	0	5	2	12	0.09	24.1	3.5	49.4	51.1
2008-02-23T00:00:00Z	99	10	132	55	302	0.09	24.3	3.5	15.1	50.8
2008-02-23T01:00:00Z	98	25	335	156	424	0.09	24.6	3.7	6.0	50.7
2008-02-23T02:00:00Z	97	40	558	224	521	0.09	25.1	4.1	6.8	50.9
2008-02-23T03:00:00Z	97	55	625	433	254	0.09	25.5	4.5	20.7	51.1
2008-02-23T04:00:00Z	100	69	869	296	601	0.09	25.8	4.8	8.2	51.3
2008-02-23T05:00:00Z	132	83	975	267	720	0.09	26.1	5.0	3.0	51.5
2008-02-23T06:00:00Z	234	79	983	232	768	0.09	26.3	5.2	1.3	51.7
2008-02-23T07:00:00Z	261	66	909	202	779	0.09	26.3	5.2	0.0	51.8
2008-02-23T08:00:00Z	263	51	751	188	722	0.09	26.0	5.0	0.4	51.8
2008-02-23T09:00:00Z	263	37	493	232	409	0.09	25.7	4.9	10.7	51.8
2008-02-23T10:00:00Z	262	22	198	152	86	0.09	25.5	4.5	38.9	52.2
2008-02-23T11:00:00Z	260	7	49	47	24	0.09	25.4	4.0	14.7	53.0
2008-02-23T12:00:00Z	258	0	7	6	10	0.09	25.3	3.5	0.0	53.8
2008-02-23T13:00:00Z	255	0	0	0	0	0.09	25.1	3.2	0.0	54.3
2008-02-23T14:00:00Z	251	0	0	0	0	0.09	24.6	3.2	0.0	54.5
2008-02-23T15:00:00Z	243	0	0	0	0	0.09	24.2	3.2	0.0	54.6
2008-02-23T16:00:00Z	227	0	0	0	0	0.09	24.0	3.2	1.4	54.5
2008-02-23T17:00:00Z	196	0	0	0	0	0.09	23.8	3.2	34.4	54.2
2008-02-23T18:00:00Z	155	0	0	0	0	0.09	23.7	3.2	48.1	53.9
2008-02-23T19:00:00Z	128	0	0	0	0	0.1	23.6	3.2	45.6	53.3
2008-02-23T20:00:00Z	115	0	0	0	0	0.1	23.5	3.3	58.9	52.6
2008-02-23T21:00:00Z	108	0	0	0	0	0.1	23.4	3.3	64.8	51.9
2008-02-23T22:00:00Z	104	0	0	0	0	0.1	23.6	3.2	61.1	51.7
2008-02-23T23:00:00Z	101	0	3	3	0	0.1	23.9	2.9	62.1	52.0
2008-02-24T00:00:00Z	99	10	80	70	21	0.1	24.2	2.6	50.1	52.4
2008-02-24T01:00:00Z	98	25	344	102	497	0.1	24.6	2.6	13.8	52.5
2008-02-24T02:00:00Z	97	40	545	234	507	0.1	25.1	2.8	10.0	52.5
2008-02-24T03:00:00Z	97	55	786	178	734	0.1	25.6	3.0	4.2	52.5
2008-02-24T04:00:00Z	99	69	956	136	883	0.1	26.0	3.3	0.0	52.5
2008-02-24T05:00:00Z	128	83	1025	142	896	0.1	26.3	3.5	0.0	52.5
2008-02-24T06:00:00Z	236	79	1017	142	894	0.1	26.6	3.7	0.0	52.5
2008-02-24T07:00:00Z	262	66	932	135	878	0.1	26.7	3.8	0.0	52.4
2008-02-24T08:00:00Z	264	51	767	126	819	0.1	26.5	3.7	1.7	52.2
2008-02-24T09:00:00Z	263	37	358	182	239	0.1	26.2	3.6	41.8	52.0
2008-02-24T10:00:00Z	262	22	108	108	0	0.1	26.0	3.3	67.3	51.7
2008-02-24T11:00:00Z	261	7	34	34	0	0.1	25.9	2.8	36.9	51.3
2008-02-24T12:00:00Z	259	0	6	6	0	0.1	25.7	2.3	42.3	51.0
2008-02-24T13:00:00Z	256	0	0	0	0	0.1	25.4	2.1	49.6	50.9
2008-02-24T14:00:00Z	251	0	0	0	0	0.1	24.9	2.1	48.8	50.9
2008-02-24T15:00:00Z	243	0	0	0	0	0.1	24.4	2.2	48.9	51.0
2008-02-24T16:00:00Z	228	0	0	0	0	0.1	24.0	2.4	49.0	50.9
2008-02-24T17:00:00Z	196	0	0	0	0	0.09	23.8	2.5	48.5	50.7
2008-02-24T18:00:00Z	155	0	0	0	0	0.09	23.7	2.6	48.4	50.5
2008-02-24T19:00:00Z	128	0	0	0	0	0.09	23.5	2.7	52.6	50.5
2008-02-24T20:00:00Z	114	0	0	0	0	0.09	23.3	2.8	63.8	50.5
2008-02-24T21:00:00Z	108	0	0	0	0	0.09	23.2	2.9	80.5	50.6
2008-02-24T22:00:00Z	103	0	0	0	0	0.09	23.4	2.9	72.0	50.8
2008-02-24T23:00:00Z	101	0	3	3	0	0.09	23.8	2.9	50.6	51.1
2008-02-25T00:00:00Z	99	10	82	73	18	0.09	24.2	3.0	43.7	51.4
2008-02-25T01:00:00Z	97	25	335	125	430	0.09	24.6	3.1	16.0	51.6
2008-02-25T02:00:00Z	96	40	536	250	461	0.09	24.9	3.4	11.8	51.7
2008-02-25T03:00:00Z	96	55	782	186	717	0.09	25.3	3.7	4.6	51.7
2008-02-25T04:00:00Z	98	69	925	203	780	0.09	25.6	3.9	2.8	52.0
2008-02-25T05:00:00Z	124	83	1007	185	833	0.09	25.8	4.0	1.2	52.5
2008-02-25T06:00:00Z	238	80	1006	172	852	0.09	26.0	4.0	0.0	53.0
2008-02-25T07:00:00Z	263	66	902	205	765	0.09	26.0	3.9	1.7	53.5
2008-02-25T08:00:00Z	264	51	635	351	343	0.09	25.8	3.7	17.7	54.0
2008-02-25T09:00:00Z	264	36	263	224	53	0.09	25.5	3.5	55.9	54.4
2008-02-25T10:00:00Z	263	22	80	80	0	0.09	25.4	3.1	72.9	54.7
2008-02-25T11:00:00Z	261	7	27	27	0	0.09	25.3	2.7	40.7	54.9
2008-02-25T12:00:00Z	259	0	5	5	0	0.09	25.2	2.2	54.3	55.1
2008-02-25T13:00:00Z	256	0	0	0	0	0.09	25.0	1.8	67.2	55.4
2008-02-25T14:00:00Z	252	0	0	0	0	0.09	24.7	1.4	77.5	55.7
2008-02-25T15:00:00Z	244	0	0	0	0	0.09	24.4	1.1	81.7	56.0
2008-02-25T16:00:00Z	228	0	0	0	0	0.09	24.2	1.0	81.7	56.5
2008-02-25T17:00:00Z	196	0	0	0	0	0.09	23.9	1.0	92.3	57.2
2008-02-25T18:00:00Z	154	0	0	0	0	0.09	23.7	1.1	93.4	57.8
2008-02-25T19:00:00Z	127	0	0	0	0	0.09	23.6	1.1	91.8	58.2
2008-02-25T20:00:00Z	114	0	0	0	0	0.09	23.4	1.2	87.7	58.4
2008-02-25T21:00:00Z	107	0	0	0	0	0.09	23.3	1.3	85.6	58.5
2008-02-25T22:00:00Z	103	0	0	0	0	0.09	23.4	1.6	75.7	58.1
2008-02-25T23:00:00Z	100	0	3	3	0	0.09	23.5	2.1	75.7	57.2
2008-02-26T00:00:00Z	98	10	66	66	0	0.09	23.7	2.6	52.9	56.3
2008-02-26T01:00:00Z	97	25	173	171	3	0.09	24.1	2.8	47.0	55.5
2008-02-26T02:00:00Z	96	40	415	360	79	0.09	24.6	3.0	29.1	54.8
2008-02-26T03:00:00Z	95	55	609	494	138	0.09	25.1	3.1	20.1	54.2
2008-02-26T04:00:00Z	97	69	842	391	474	0.09	25.4	3.1	6.0	54.0
2008-02-26T05:00:00Z	120	83	938	338	607	0.09	25.5	3.0	1.9	54.1
2008-02-26T06:00:00Z	241	80	501	319	181	0.09	25.6	2.9	47.8	54.2
2008-02-26T07:00:00Z	264	66	224	224	0	0.09	25.6	2.7	74.4	54.6
2008-02-26T08:00:00Z	265	51	158	158	0	0.09	25.7	2.4	77.6	55.1
2008-02-26T09:00:00Z	264	36	69	69	0	0.09	25.7	2.1	87.2	55.7
2008-02-26T10:00:00Z	263	22	36	36	0	0.09	25.6	1.8	82.1	55.6
2008-02-26T11:00:00Z	262	7	21	21	0	0.09	25.5	1.6	41.6	55.1
2008-02-26T12:00:00Z	259	0	4	4	0	0.09	25.3	1.3	54.0	54.5
2008-02-26T13:00:00Z	256	0	0	0	0	0.09	25.1	1.2	66.7	54.3
2008-02-26T14:00:00Z	252	0	0	0	0	0.09	24.8	1.3	67.0	54.3
2008-02-26T15:00:00Z	244	0	0	0	0	0.09	24.4	1.4	67.0	54.4
2008-02-26T16:00:00Z	229	0	0	0	0	0.09	24.3	1.4	66.5	54.4
2008-02-26T17:00:00Z	196	0	0	0	0	0.09	24.3	1.5	54.2	54.3
2008-02-26T18:00:00Z	154	0	0	0	0	0.09	24.4	1.6	49.0	54.2
2008-02-26T19:00:00Z	127	0	0	0	0	0.1	24.4	1.5	49.9	54.2
2008-02-26T20:00:00Z	113	0	0	0	0	0.1	24.3	1.2	71.8	54.2
2008-02-26T21:00:00Z	107	0	0	0	0	0.1	24.3	0.9	81.0	54.2
2008-02-26T22:00:00Z	103	0	0	0	0	0.1	24.3	0.6	79.9	54.6
2008-02-26T23:00:00Z	100	0	2	2	0	0.1	24.3	0.5	70.6	55.2
2008-02-27T00:00:00Z	98	10	57	57	0	0.1	24.3	0.7	47.2	55.9
2008-02-27T01:00:00Z	96	25	195	188	10	0.1	24.5	0.8	35.8	56.3
2008-02-27T02:00:00Z	95	40	481	297	262	0.1	24.9	0.6	14.8	56.4
2008-02-27T03:00:00Z	95	55	748	291	554	0.1	25.2	0.5	1.9	56.5
2008-02-27T04:00:00Z	96	69	904	295	655	0.1	25.5	0.6	0.0	56.5
2008-02-27T05:00:00Z	114	83	972	306	674	0.1	25.6	1.0	0.5	56.4
2008-02-27T06:00:00Z	245	80	861	471	397	0.1	25.7	1.4	11.4	56.3
2008-02-27T07:00:00Z	265	66	773	465	342	0.1	25.7	1.8	12.7	56.3
2008-02-27T08:00:00Z	265	51	642	377	339	0.1	25.5	2.1	12.7	56.4
2008-02-27T09:00:00Z	265	36	266	194	98	0.1	25.4	2.3	54.3	56.5
2008-02-27T10:00:00Z	263	22	72	72	0	0.1	25.1	2.6	72.6	56.9
2008-02-27T11:00:00Z	262	7	25	25	0	0.1	24.8	2.9	32.5	57.5
2008-02-27T12:00:00Z	260	0	5	5	0	0.1	24.6	3.2	30.8	58.1
2008-02-27T13:00:00Z	257	0	0	0	0	0.1	24.3	3.3	44.9	58.2
2008-02-27T14:00:00Z	252	0	0	0	0	0.1	24.2	3.2	48.7	57.9
2008-02-27T15:00:00Z	245	0	0	0	0	0.1	24.0	3.2	49.4	57.6
2008-02-27T16:00:00Z	230	0	0	0	0	0.1	23.8	3.1	50.0	57.2
2008-02-27T17:00:00Z	196	0	0	0	0	0.1	23.6	3.1	61.3	56.8
2008-02-27T18:00:00Z	153	0	0	0	0	0.09	23.5	3.0	65.9	56.3
2008-02-27T19:00:00Z	126	0	0	0	0	0.09	23.4	3.1	59.0	55.8
2008-02-27T20:00:00Z	113	0	0	0	0	0.09	23.3	3.2	62.8	55.2
2008-02-27T21:00:00Z	106	0	0	0	0	0.09	23.3	3.3	61.2	54.7
2008-02-27T22:00:00Z	102	0	0	0	0	0.09	23.5	3.5	52.1	54.5
2008-02-27T23:00:00Z	99	0	3	3	0	0.09	23.9	3.8	31.2	54.5
2008-02-28T00:00:00Z	97	10	79	79	1	0.09	24.2	4.1	32.3	54.5
2008-02-28T01:00:00Z	96	25	254	239	25	0.09	24.6	4.4	29.4	54.8
2008-02-28T02:00:00Z	95	40	511	296	312	0.09	25.1	4.6	15.3	55.2
2008-02-28T03:00:00Z	94	55	617	450	219	0.09	25.5	4.8	21.8	55.7
2008-02-28T04:00:00Z	94	69	578	545	39	0.09	25.6	4.8	38.1	56.0
2008-02-28T05:00:00Z	107	84	551	551	0	0.09	25.4	4.6	45.5	56.4
2008-02-28T06:00:00Z	251	80	511	490	24	0.09	25.3	4.5	49.0	56.7
2008-02-28T07:00:00Z	266	66	768	254	585	0.09	25.1	4.3	15.1	56.9
2008-02-28T08:00:00Z	266	51	742	190	704	0.09	24.8	4.0	3.2	56.9
2008-02-28T09:00:00Z	265	36	454	264	282	0.09	24.5	3.8	20.2	57.0
2008-02-28T10:00:00Z	264	22	142	122	37	0.09	24.4	3.6	62.1	56.8
2008-02-28T11:00:00Z	262	7	24	24	0	0.09	24.3	3.4	52.3	56.6
2008-02-28T12:00:00Z	260	0	4	4	0	0.09	24.2	3.3	69.9	56.3
2008-02-28T13:00:00Z	257	0	0	0	0	0.09	24.1	3.1	82.0	56.4
2008-02-28T14:00:00Z	253	0	0	0	0	0.09	23.9	3.0	82.0	56.6
2008-02-28T15:00:00Z	245	0	0	0	0	0.09	23.7	2.9	82.0	56.9
2008-02-28T16:00:00Z	230	0	0	0	0	0.09	23.5	2.9	82.0	57.0
2008-02-28T17:00:00Z	196	0	0	0	0	0.09	23.4	2.9	81.5	57.1
2008-02-28T18:00:00Z	153	0	0	0	0	0.09	23.3	2.8	86.1	57.1
2008-02-28T19:00:00Z	125	0	0	0	0	0.09	23.2	2.9	83.3	56.9
2008-02-28T20:00:00Z	112	0	0	0	0	0.09	23.1	3.0	84.8	56.6
2008-02-28T21:00:00Z	106	0	0	0	0	0.09	22.9	3.1	88.4	56.3
2008-02-28T22:00:00Z	102	0	0	0	0	0.09	23.0	3.0	90.9	56.5
2008-02-28T23:00:00Z	99	0	1	1	0	0.09	23.1	2.9	85.1	57.0
2008-02-29T00:00:00Z	97	10	15	15	0	0.09	23.3	3.0	87.3	57.6
2008-02-29T01:00:00Z	96	25	49	49	0	0.09	23.5	3.1	87.4	57.9
2008-02-29T02:00:00Z	94	40	110	110	0	0.09	23.8	3.1	82.7	58.1
2008-02-29T03:00:00Z	93	55	191	191	0	0.09	24.1	3.2	76.9	58.3
2008-02-29T04:00:00Z	93	70	344	344	0	0.09	24.3	3.2	64.3	58.4
2008-02-29T05:00:00Z	98	84	456	456	0	0.09	24.4	3.2	55.3	58.4
2008-02-29T06:00:00Z	259	80	444	444	0	0.09	24.5	3.1	55.9	58.4
2008-02-29T07:00:00Z	267	66	440	440	0	0.09	24.4	3.1	51.7	58.3
2008-02-29T08:00:00Z	267	51	340	340	0	0.09	24.1	3.1	55.7	58.2
2008-02-29T09:00:00Z	266	36	165	165	0	0.09	23.8	3.1	71.4	58.0
2008-02-29T10:00:00Z	264	21	69	69	0	0.09	23.7	2.8	76.3	57.2
2008-02-29T11:00:00Z	263	7	23	23	0	0.09	23.6	2.3	57.5	56.0
2008-02-29T12:00:00Z	261	0	3	3	0	0.09	23.6	1.9	78.8	54.8
2008-02-29T13:00:00Z	258	0	0	0	0	0.09	23.6	1.8	91.5	54.1
2008-02-29T14:00:00Z	253	0	0	0	0	0.09	23.6	1.9	84.2	53.8
2008-02-29T15:00:00Z	246	0	0	0	0	0.09	23.7	2.1	81.5	53.5
2008-02-29T16:00:00Z	231	0	0	0	0	0.09	23.7	2.1	82.0	53.5
2008-02-29T17:00:00Z	197	0	0	0	0	0.09	23.7	2.2	87.9	53.5
2008-02-29T18:00:00Z	152	0	0	0	0	0.09	23.7	2.2	83.8	53.6
2008-02-29T19:00:00Z	125	0	0	0	0	0.09	23.7	2.3	80.6	53.5
2008-02-29T20:00:00Z	112	0	0	0	0	0.09	23.7	2.4	70.4	53.5
2008-02-29T21:00:00Z	105	0	0	0	0	0.09	23.7	2.6	68.4	53.4
2008-02-29T22:00:00Z	101	0	0	0	0	0.09	23.8	2.4	70.7	53.5
2008-02-29T23:00:00Z	99	0	3	3	0	0.09	24.0	2.2	65.3	53.8
2008-03-01T00:00:00Z	97	10	68	68	0	0.09	24.3	1.9	52.4	54.2
2008-03-01T01:00:00Z	95	25	209	209	0	0.09	24.6	1.8	43.1	54.5
2008-03-01T02:00:00Z	94	40	360	360	0	0.09	24.9	1.8	39.9	54.9
2008-03-01T03:00:00Z	92	55	345	345	0	0.09	25.3	1.8	55.7	55.2
2008-03-01T04:00:00Z	91	70	215	215	0	0.09	25.5	1.8	76.6	55.5
2008-03-01T05:00:00Z	89	84	257	257	0	0.09	25.6	1.8	74.7	55.7
2008-03-01T06:00:00Z	270	80	312	312	0	0.09	25.6	1.7	68.9	55.9
2008-03-01T07:00:00Z	269	66	253	253	0	0.09	25.6	1.8	72.4	56.0
2008-03-01T08:00:00Z	267	51	210	210	0	0.09	25.5	2.0	72.0	56.0
2008-03-01T09:00:00Z	266	36	139	139	0	0.09	25.4	2.2	74.7	56.0
2008-03-01T10:00:00Z	265	21	70	70	0	0.09	25.3	2.1	74.8	56.0
2008-03-01T11:00:00Z	263	7	24	24	0	0.09	25.4	2.0	46.1	56.0
2008-03-01T12:00:00Z	261	0	4	4	0	0.09	25.5	1.8	67.2	55.9
2008-03-01T13:00:00Z	258	0	0	0	0	0.09	25.2	1.7	76.7	55.8
2008-03-01T14:00:00Z	254	0	0	0	0	0.09	24.7	1.6	69.3	55.6
2008-03-01T15:00:00Z	246	0	0	0	0	0.09	24.2	1.6	67.0	55.5
2008-03-01T16:00:00Z	231	0	0	0	0	0.09	24.0	1.7	66.5	55.2
2008-03-01T17:00:00Z	197	0	0	0	0	0.09	23.8	1.9	54.0	54.9
2008-03-01T18:00:00Z	152	0	0	0	0	0.09	23.7	2.2	48.9	54.5
2008-03-01T19:00:00Z	124	0	0	0	0	0.09	23.6	2.4	49.5	54.2
2008-03-01T20:00:00Z	111	0	0	0	0	0.09	23.4	2.4	61.8	53.9
2008-03-01T21:00:00Z	105	0	0	0	0	0.09	23.3	2.5	65.6	53.6
2008-03-01T22:00:00Z	101	0	0	0	0	0.09	23.6	2.3	49.7	53.4
2008-03-01T23:00:00Z	98	0	5	2	11	0.09	24.0	2.0	62.7	53.4
2008-03-02T00:00:00Z	96	10	128	57	275	0.09	24.4	1.7	21.3	53.5
2008-03-02T01:00:00Z	95	25	352	125	522	0.09	24.8	1.7	0.7	53.4
2008-03-02T02:00:00Z	93	40	485	331	274	0.09	25.0	1.9	16.8	53.4
2008-03-02T03:00:00Z	92	55	570	513	74	0.09	25.3	2.0	28.3	53.3
2008-03-02T04:00:00Z	90	70	691	571	126	0.09	25.4	2.2	26.5	53.4
2008-03-02T05:00:00Z	80	84	932	330	604	0.09	25.6	2.5	7.5	53.6
2008-03-02T06:00:00Z	281	80	980	248	747	0.09	25.6	2.8	1.4	53.8
2008-03-02T07:00:00Z	270	66	799	396	438	0.09	25.6	3.0	11.8	54.0
2008-03-02T08:00:00Z	268	51	700	274	566	0.09	25.4	3.1	5.1	54.2
2008-03-02T09:00:00Z	267	36	498	221	446	0.09	25.2	3.2	7.0	54.3
2008-03-02T10:00:00Z	265	21	247	174	163	0.09	25.2	3.2	14.8	54.2
2008-03-02T11:00:00Z	263	6	64	56	25	0.09	25.3	3.1	12.5	54.0
2008-03-02T12:00:00Z	261	0	5	5	0	0.09	25.4	3.0	37.5	53.7
2008-03-02T13:00:00Z	258	0	0	0	0	0.09	25.2	3.0	48.3	53.8
2008-03-02T14:00:00Z	254	0	0	0	0	0.09	24.8	2.9	48.5	54.1
2008-03-02T15:00:00Z	247	0	0	0	0	0.09	24.3	2.8	44.4	54.5
2008-03-02T16:00:00Z	232	0	0	0	0	0.09	24.0	2.7	48.0	54.6
2008-03-02T17:00:00Z	197	0	0	0	0	0.09	23.8	2.6	72.0	54.6
2008-03-02T18:00:00Z	151	0	0	0	0	0.1	23.6	2.5	81.3	54.5
2008-03-02T19:00:00Z	123	0	0	0	0	0.1	23.4	2.4	81.2	54.3
2008-03-02T20:00:00Z	111	0	0	0	0	0.1	23.2	2.4	80.6	53.9
2008-03-02T21:00:00Z	104	0	0	0	0	0.1	23.1	2.4	81.0	53.5
2008-03-02T22:00:00Z	101	0	0	0	0	0.1	23.2	2.5	81.6	53.8
2008-03-02T23:00:00Z	98	0	4	4	0	0.1	23.6	2.6	87.1	54.6
2008-03-03T00:00:00Z	96	10	91	91	0	0.1	24.0	2.6	47.1	55.4
2008-03-03T01:00:00Z	94	25	207	206	2	0.1	24.2	2.6	40.2	55.9
2008-03-03T02:00:00Z	93	40	411	368	58	0.1	24.2	2.6	33.1	56.2
2008-03-03T03:00:00Z	91	55	738	269	552	0.1	24.2	2.6	9.0	56.4
2008-03-03T04:00:00Z	88	70	800	429	410	0.1	24.3	2.7	14.2	56.5
2008-03-03T05:00:00Z	70	84	932	339	597	0.1	24.5	2.9	7.4	56.5
2008-03-03T06:00:00Z	289	80	985	236	765	0.1	24.6	3.2	0.8	56.6
2008-03-03T07:00:00Z	271	66	860	300	612	0.1	24.6	3.4	4.8	56.4
2008-03-03T08:00:00Z	269	51	651	358	372	0.1	24.6	3.6	12.5	56.1
2008-03-03T09:00:00Z	267	36	496	217	495	0.1	24.5	3.8	5.0	55.8
2008-03-03T10:00:00Z	266	21	264	144	266	0.1	24.3	3.8	10.8	55.2
2008-03-03T11:00:00Z	264	6	64	52	39	0.1	24.1	3.6	20.9	54.4
2008-03-03T12:00:00Z	262	0	4	4	0	0.1	23.9	3.4	53.0	53.6
2008-03-03T13:00:00Z	259	0	0	0	0	0.1	23.8	3.2	65.9	53.1
2008-03-03T14:00:00Z	255	0	0	0	0	0.1	23.7	3.0	66.0	52.9
2008-03-03T15:00:00Z	248	0	0	0	0	0.1	23.5	2.7	66.0	52.8
2008-03-03T16:00:00Z	233	0	0	0	0	0.1	23.4	2.6	66.0	52.6
2008-03-03T17:00:00Z	197	0	0	0	0	0.1	23.2	2.6	65.5	52.4
2008-03-03T18:00:00Z	150	0	0	0	0	0.09	23.0	2.7	66.0	52.2
2008-03-03T19:00:00Z	122	0	0	0	0	0.09	22.8	2.7	66.2	51.9
2008-03-03T20:00:00Z	110	0	0	0	0	0.09	22.6	2.6	66.1	51.5
2008-03-03T21:00:00Z	104	0	0	0	0	0.09	22.5	2.6	66.0	51.1
2008-03-03T22:00:00Z	100	0	0	0	0	0.09	22.6	2.7	65.3	51.1
2008-03-03T23:00:00Z	98	0	3	3	0	0.09	22.9	2.8	48.3	51.4
2008-03-04T00:00:00Z	96	10	71	71	0	0.09	23.2	2.9	44.5	51.8
2008-03-04T01:00:00Z	94	25	229	225	6	0.09	23.6	3.0	38.2	52.0
2008-03-04T02:00:00Z	92	40	450	358	133	0.09	24.0	3.0	25.9	52.0
2008-03-04T03:00:00Z	90	55	536	487	67	0.09	24.4	3.1	32.2	52.1
2008-03-04T04:00:00Z	87	70	737	480	268	0.09	24.6	3.1	22.0	52.1
2008-03-04T05:00:00Z	62	84	657	531	131	0.09	24.6	3.1	34.3	52.1
2008-03-04T06:00:00Z	295	79	820	401	432	0.09	24.6	3.1	17.1	52.2
2008-03-04T07:00:00Z	272	66	764	440	350	0.09	24.5	3.1	15.8	52.1
2008-03-04T08:00:00Z	269	51	554	461	113	0.09	24.3	3.1	26.2	52.1
2008-03-04T09:00:00Z	268	36	277	264	18	0.09	24.1	3.2	50.5	52.0
2008-03-04T10:00:00Z	266	21	105	105	0	0.09	24.1	3.1	63.0	52.3
2008-03-04T11:00:00Z	264	6	29	29	0	0.09	24.1	3.0	42.6	52.9
2008-03-04T12:00:00Z	262	0	3	3	0	0.09	24.2	2.8	57.0	53.6
2008-03-04T13:00:00Z	259	0	0	0	0	0.09	24.0	2.8	66.8	53.9
2008-03-04T14:00:00Z	255	0	0	0	0	0.09	23.8	2.8	76.7	54.0
2008-03-04T15:00:00Z	248	0	0	0	0	0.09	23.4	2.9	80.5	54.1
2008-03-04T16:00:00Z	233	0	0	0	0	0.09	23.2	2.9	79.7	53.9
2008-03-04T17:00:00Z	197	0	0	0	0	0.09	23.0	2.9	70.7	53.6
2008-03-04T18:00:00Z	150	0	0	0	0	0.1	22.8	2.8	66.5	53.3
2008-03-04T19:00:00Z	122	0	0	0	0	0.1	22.7	2.8	66.5	53.1
2008-03-04T20:00:00Z	109	0	0	0	0	0.1	22.8	2.9	76.2	53.0
2008-03-04T21:00:00Z	103	0	0	0	0	0.1	22.9	2.9	80.2	53.0
2008-03-04T22:00:00Z	100	0	0	0	0	0.1	23.1	2.9	80.2	53.4
2008-03-04T23:00:00Z	97	0	3	3	0	0.1	23.5	2.8	82.1	54.0
2008-03-05T00:00:00Z	95	10	86	86	0	0.1	24.0	2.8	49.1	54.7
2008-03-05T01:00:00Z	93	25	225	225	0	0.1	24.2	2.7	37.6	55.1
2008-03-05T02:00:00Z	92	40	387	385	3	0.1	24.2	2.3	36.3	55.4
2008-03-05T03:00:00Z	90	55	559	502	66	0.1	24.2	2.0	31.0	55.7
2008-03-05T04:00:00Z	86	70	682	558	132	0.1	24.3	1.8	28.0	55.8
2008-03-05T05:00:00Z	55	83	550	508	45	0.1	24.4	1.8	45.5	55.7
2008-03-05T06:00:00Z	299	79	264	264	0	0.1	24.5	1.9	73.8	55.7
2008-03-05T07:00:00Z	273	66	368	368	0	0.1	24.5	1.9	58.8	55.7
2008-03-05T08:00:00Z	270	51	352	352	0	0.1	24.5	2.0	53.7	55.8
2008-03-05T09:00:00Z	268	36	224	224	0	0.1	24.4	2.1	58.7	55.9
2008-03-05T10:00:00Z	266	21	96	96	0	0.1	24.2	2.1	68.6	55.7
2008-03-05T11:00:00Z	265	6	23	23	0	0.1	24.1	1.9	50.2	55.5
2008-03-05T12:00:00Z	262	0	3	3	0	0.1	23.9	1.8	63.6	55.2
2008-03-05T13:00:00Z	260	0	0	0	0	0.1	23.8	1.7	67.7	55.0
2008-03-05T14:00:00Z	256	0	0	0	0	0.1	23.8	1.8	53.9	54.8
2008-03-05T15:00:00Z	249	0	0	0	0	0.1	23.7	1.8	49.0	54.6
2008-03-05T16:00:00Z	234	0	0	0	0	0.1	23.7	1.8	49.3	54.3
2008-03-05T17:00:00Z	197	0	0	0	0	0.1	23.6	1.9	55.5	54.0
2008-03-05T18:00:00Z	149	0	0	0	0	0.09	23.5	2.0	52.7	53.7
2008-03-05T19:00:00Z	121	0	0	0	0	0.08	23.4	2.1	49.2	53.4
2008-03-05T20:00:00Z	109	0	0	0	0	0.08	23.3	2.2	48.2	53.0
2008-03-05T21:00:00Z	103	0	0	0	0	0.08	23.2	2.2	48.7	52.7
2008-03-05T22:00:00Z	99	0	0	0	0	0.08	23.4	2.0	49.9	52.2
2008-03-05T23:00:00Z	97	0	5	2	10	0.08	23.8	1.6	68.9	51.7
2008-03-06T00:00:00Z	95	10	126	59	260	0.08	24.3	1.2	23.1	51.3
2008-03-06T01:00:00Z	93	25	354	124	517	0.08	24.6	1.1	0.0	51.3
2008-03-06T02:00:00Z	91	40	593	171	654	0.08	24.9	1.2	0.0	51.8
2008-03-06T03:00:00Z	89	55	791	209	717	0.08	25.2	1.2	0.0	52.3
2008-03-06T04:00:00Z	84	70	926	242	736	0.08	25.4	1.3	0.0	52.7
2008-03-06T05:00:00Z	49	83	980	279	710	0.08	25.4	1.3	0.6	53.0
2008-03-06T06:00:00Z	301	79	819	514	308	0.08	25.4	1.4	15.5	53.2
2008-03-06T07:00:00Z	274	65	674	580	105	0.08	25.2	1.5	22.2	53.4
2008-03-06T08:00:00Z	270	51	609	406	274	0.08	24.9	1.7	12.4	53.4
2008-03-06T09:00:00Z	268	36	292	215	106	0.08	24.7	1.8	44.5	53.5
2008-03-06T10:00:00Z	267	21	112	112	0	0.08	24.8	1.7	50.7	53.4
2008-03-06T11:00:00Z	265	6	34	34	0	0.08	25.2	1.5	29.6	53.2
2008-03-06T12:00:00Z	263	0	3	3	0	0.08	25.6	1.3	42.3	53.1
2008-03-06T13:00:00Z	260	0	0	0	0	0.08	25.5	1.3	49.6	53.1
2008-03-06T14:00:00Z	256	0	0	0	0	0.08	25.0	1.4	50.4	53.1
2008-03-06T15:00:00Z	249	0	0	0	0	0.08	24.5	1.6	51.0	53.2
2008-03-06T16:00:00Z	235	0	0	0	0	0.08	24.2	1.6	50.9	53.3
2008-03-06T17:00:00Z	198	0	0	0	0	0.09	24.0	1.6	48.9	53.3
2008-03-06T18:00:00Z	148	0	0	0	0	0.09	23.9	1.6	48.0	53.3
2008-03-06T19:00:00Z	120	0	0	0	0	0.09	23.8	1.7	48.0	53.2
2008-03-06T20:00:00Z	108	0	0	0	0	0.09	23.6	1.9	48.0	53.1
2008-03-06T21:00:00Z	102	0	0	0	0	0.09	23.5	2.1	48.0	53.0
2008-03-06T22:00:00Z	99	0	0	0	0	0.09	23.7	2.0	48.3	52.9
2008-03-06T23:00:00Z	96	0	4	4	2	0.09	24.1	1.8	55.2	52.8
2008-03-07T00:00:00Z	94	10	105	88	54	0.09	24.6	1.7	29.0	52.7
2008-03-07T01:00:00Z	92	25	343	139	421	0.09	25.0	1.7	5.0	52.7
2008-03-07T02:00:00Z	91	40	591	175	645	0.09	25.3	1.9	0.0	52.6
2008-03-07T03:00:00Z	88	55	790	211	712	0.09	25.6	2.2	0.0	52.6
2008-03-07T04:00:00Z	83	70	926	244	733	0.09	25.8	2.3	0.0	52.7
2008-03-07T05:00:00Z	44	83	988	266	732	0.09	25.8	2.5	0.0	52.8
2008-03-07T06:00:00Z	303	79	978	261	734	0.09	25.8	2.7	0.0	52.9
2008-03-07T07:00:00Z	275	65	899	217	757	0.09	25.7	2.9	0.0	52.9
2008-03-07T08:00:00Z	271	51	734	192	699	0.09	25.6	3.0	1.6	52.8
2008-03-07T09:00:00Z	269	36	347	201	201	0.09	25.5	3.2	38.7	52.8
2008-03-07T10:00:00Z	267	21	139	139	0	0.09	25.5	3.2	47.2	52.6
2008-03-07T11:00:00Z	265	6	41	41	0	0.09	25.6	3.0	24.1	52.3
2008-03-07T12:00:00Z	263	0	3	3	0	0.09	25.8	2.7	38.2	51.9
2008-03-07T13:00:00Z	260	0	0	0	0	0.09	25.7	2.5	48.6	52.1
2008-03-07T14:00:00Z	257	0	0	0	0	0.09	25.3	2.4	50.0	52.6
2008-03-07T15:00:00Z	250	0	0	0	0	0.09	24.9	2.3	49.8	53.2
2008-03-07T16:00:00Z	235	0	0	0	0	0.09	24.6	2.1	49.5	53.4
2008-03-07T17:00:00Z	198	0	0	0	0	0.09	24.5	1.8	49.1	53.3
2008-03-07T18:00:00Z	148	0	0	0	0	0.09	24.4	1.7	49.0	53.1
2008-03-07T19:00:00Z	119	0	0	0	0	0.09	24.3	1.6	47.6	53.0
2008-03-07T20:00:00Z	108	0	0	0	0	0.09	24.2	1.6	14.1	52.7
2008-03-07T21:00:00Z	102	0	0	0	0	0.09	24.1	1.6	0.0	52.5
2008-03-07T22:00:00Z	98	0	0	0	0	0.09	24.2	1.5	0.0	52.7
2008-03-07T23:00:00Z	96	0	5	2	13	0.09	24.3	1.4	0.0	53.2
2008-03-08T00:00:00Z	94	10	134	51	323	0.09	24.5	1.3	0.0	53.7
2008-03-08T01:00:00Z	92	25	367	101	603	0.09	24.8	1.3	0.0	54.0
2008-03-08T02:00:00Z	90	40	607	133	736	0.09	25.2	1.3	0.0	54.1
2008-03-08T03:00:00Z	88	55	805	164	789	0.09	25.6	1.3	0.0	54.2
2008-03-08T04:00:00Z	82	70	937	207	785	0.09	25.9	1.1	0.0	54.2
2008-03-08T05:00:00Z	40	83	1000	226	785	0.09	26.2	0.8	0.0	54.3
2008-03-08T06:00:00Z	304	79	990	221	788	0.09	26.5	0.5	0.0	54.3
2008-03-08T07:00:00Z	276	65	889	193	768	0.09	26.5	0.3	2.3	54.3
2008-03-08T08:00:00Z	272	50	361	161	228	0.09	26.3	0.3	55.5	54.3
2008-03-08T09:00:00Z	269	36	123	123	0	0.09	26.0	0.4	76.2	54.2
2008-03-08T10:00:00Z	268	21	66	66	0	0.09	25.8	0.2	73.8	53.8
2008-03-08T11:00:00Z	266	6	22	22	5	0.09	25.8	0.6	21.9	53.1
2008-03-08T12:00:00Z	264	0	4	3	2	0.09	25.7	1.1	0.5	52.4
2008-03-08T13:00:00Z	261	0	0	0	0	0.09	25.4	1.5	13.6	52.0
2008-03-08T14:00:00Z	257	0	0	0	0	0.09	24.8	1.6	39.5	51.8
2008-03-08T15:00:00Z	250	0	0	0	0	0.09	24.3	1.6	48.6	51.7
2008-03-08T16:00:00Z	236	0	0	0	0	0.09	24.0	1.7	49.3	51.4
2008-03-08T17:00:00Z	198	0	0	0	0	0.09	23.8	1.7	61.7	51.2
2008-03-08T18:00:00Z	147	0	0	0	0	0.08	23.7	1.8	66.5	50.9
2008-03-08T19:00:00Z	118	0	0	0	0	0.08	23.7	1.7	66.1	50.4
2008-03-08T20:00:00Z	107	0	0	0	0	0.08	23.7	1.4	66.5	49.8
2008-03-08T21:00:00Z	102	0	0	0	0	0.08	23.8	1.1	66.1	49.2
2008-03-08T22:00:00Z	98	0	0	0	0	0.08	23.9	1.0	64.1	49.1
2008-03-08T23:00:00Z	96	0	3	3	0	0.08	24.1	1.0	50.5	49.4
2008-03-09T00:00:00Z	94	10	66	66	0	0.08	24.4	0.9	45.4	49.7
2008-03-09T01:00:00Z	92	25	214	214	0	0.08	24.6	0.9	39.1	49.9
2008-03-09T02:00:00Z	90	40	358	340	21	0.08	24.7	0.9	38.6	49.8
2008-03-09T03:00:00Z	87	55	709	273	507	0.08	24.8	0.9	11.9	49.8
2008-03-09T04:00:00Z	80	70	923	234	741	0.08	25.0	0.8	0.9	49.8
2008-03-09T05:00:00Z	37	83	779	528	261	0.08	25.1	0.8	21.7	49.9
2008-03-09T06:00:00Z	305	79	892	360	550	0.08	25.2	0.8	9.1	49.9
2008-03-09T07:00:00Z	277	65	893	226	741	0.08	25.2	0.8	0.0	50.0
2008-03-09T08:00:00Z	272	50	718	215	650	0.08	25.1	0.8	2.0	50.0
2008-03-09T09:00:00Z	270	35	294	160	185	0.08	25.1	0.9	48.5	50.1
2008-03-09T10:00:00Z	268	21	76	76	0	0.08	25.2	0.7	69.8	50.3
2008-03-09T11:00:00Z	266	6	19	19	0	0.08	25.3	0.4	50.1	50.6
2008-03-09T12:00:00Z	264	0	2	2	0	0.08	25.3	0.2	59.1	50.9
2008-03-09T13:00:00Z	261	0	0	0	0	0.08	25.1	0.2	67.4	51.2
2008-03-09T14:00:00Z	257	0	0	0	0	0.08	24.7	0.4	77.7	51.3
2008-03-09T15:00:00Z	251	0	0	0	0	0.08	24.2	0.6	82.0	51.4
2008-03-09T16:00:00Z	237	0	0	0	0	0.08	23.9	0.8	81.6	51.3
2008-03-09T17:00:00Z	198	0	0	0	0	0.08	23.7	1.0	71.3	51.0
2008-03-09T18:00:00Z	146	0	0	0	0	0.08	23.5	1.1	66.3	50.6
2008-03-09T19:00:00Z	118	0	0	0	0	0.09	23.4	1.2	64.1	50.3
2008-03-09T20:00:00Z	107	0	0	0	0	0.09	23.4	1.2	19.0	50.0
2008-03-09T21:00:00Z	101	0	0	0	0	0.09	23.4	1.3	0.0	49.6
2008-03-09T22:00:00Z	98	0	0	0	0	0.09	23.5	1.3	0.0	49.3
2008-03-09T23:00:00Z	95	0	4	3	7	0.09	23.7	1.4	0.0	48.8
2008-03-10T00:00:00Z	93	10	114	68	175	0.09	24.0	1.4	0.0	48.4
2008-03-10T01:00:00Z	91	25	336	148	411	0.09	24.3	1.4	0.0	48.2
2008-03-10T02:00:00Z	89	40	579	202	579	0.09	24.7	1.3	0.0	48.1
2008-03-10T03:00:00Z	86	55	785	228	683	0.09	25.2	1.3	0.0	48.0
2008-03-10T04:00:00Z	79	70	931	232	749	0.09	25.5	1.1	0.0	48.1
2008-03-10T05:00:00Z	34	82	997	240	768	0.09	25.6	0.9	0.0	48.3
2008-03-10T06:00:00Z	306	78	986	232	773	0.09	25.8	0.8	0.0	48.5
2008-03-10T07:00:00Z	278	65	899	201	775	0.09	25.8	0.9	0.6	48.9
2008-03-10T08:00:00Z	273	50	643	322	395	0.09	25.7	1.1	15.0	49.5
2008-03-10T09:00:00Z	270	35	262	212	70	0.09	25.6	1.4	54.5	50.1
2008-03-10T10:00:00Z	268	20	92	92	0	0.09	25.6	1.5	63.3	50.2
2008-03-10T11:00:00Z	266	6	28	28	0	0.09	25.7	1.5	31.4	49.9
2008-03-10T12:00:00Z	264	0	3	3	0	0.09	25.7	1.6	26.7	49.5
2008-03-10T13:00:00Z	262	0	0	0	0	0.09	25.6	1.6	39.3	49.6
2008-03-10T14:00:00Z	258	0	0	0	0	0.09	25.3	1.6	46.6	50.0
2008-03-10T15:00:00Z	252	0	0	0	0	0.09	25.0	1.6	48.5	50.5
2008-03-10T16:00:00Z	237	0	0	0	0	0.09	24.7	1.4	49.5	50.9
2008-03-10T17:00:00Z	198	0	0	0	0	0.09	24.5	1.3	61.4	51.4
2008-03-10T18:00:00Z	145	0	0	0	0	0.09	24.2	1.1	57.4	51.9
2008-03-10T19:00:00Z	117	0	0	0	0	0.09	24.0	1.1	62.4	52.0
2008-03-10T20:00:00Z	106	0	0	0	0	0.09	23.8	1.2	54.8	51.9
2008-03-10T21:00:00Z	101	0	0	0	0	0.09	23.6	1.3	69.3	51.9
2008-03-10T22:00:00Z	97	0	0	0	0	0.09	23.7	1.5	88.1	51.9
2008-03-10T23:00:00Z	95	0	5	2	9	0.09	23.9	1.7	68.9	52.0
2008-03-11T00:00:00Z	93	10	122	63	226	0.09	24.1	2.0	17.6	52.2
2008-03-11T01:00:00Z	91	25	341	143	445	0.09	24.4	2.0	0.1	52.1
2008-03-11T02:00:00Z	89	40	545	260	453	0.09	24.8	2.0	4.2	51.8
2008-03-11T03:00:00Z	85	55	625	471	203	0.09	25.2	1.9	17.9	51.6
2008-03-11T04:00:00Z	78	70	854	361	516	0.09	25.6	1.7	6.9	51.9
2008-03-11T05:00:00Z	32	82	973	300	683	0.09	26.1	1.2	0.0	52.6
2008-03-11T06:00:00Z	307	78	961	293	686	0.09	26.6	0.8	0.0	53.4
2008-03-11T07:00:00Z	279	65	871	240	701	0.09	26.6	0.4	2.0	54.0
2008-03-11T08:00:00Z	274	50	406	220	212	0.09	26.3	0.2	47.5	54.4
2008-03-11T09:00:00Z	271	35	226	226	0	0.09	26.0	0.2	53.4	54.7
2008-03-11T10:00:00Z	269	20	101	101	0	0.09	25.8	0.7	64.0	54.9
2008-03-11T11:00:00Z	267	6	20	20	1	0.09	25.9	1.4	21.3	55.0
2008-03-11T12:00:00Z	265	0	3	3	0	0.09	25.9	2.1	0.0	55.0
2008-03-11T13:00:00Z	262	0	0	0	0	0.09	25.6	2.4	0.0	55.0
2008-03-11T14:00:00Z	258	0	0	0	0	0.09	25.1	2.3	0.0	55.0
2008-03-11T15:00:00Z	252	0	0	0	0	0.09	24.5	2.2	0.0	54.9
2008-03-11T16:00:00Z	238	0	0	0	0	0.09	24.2	2.2	0.0	54.8
2008-03-11T17:00:00Z	198	0	0	0	0	0.09	24.0	2.2	0.0	54.6
2008-03-11T18:00:00Z	144	0	0	0	0	0.09	23.8	2.2	0.0	54.3
2008-03-11T19:00:00Z	116	0	0	0	0	0.09	23.7	2.1	0.0	53.9
2008-03-11T20:00:00Z	105	0	0	0	0	0.09	23.8	2.0	0.0	53.2
2008-03-11T21:00:00Z	100	0	0	0	0	0.09	23.9	1.8	0.0	52.6
2008-03-11T22:00:00Z	97	0	0	0	0	0.09	24.1	1.8	0.0	52.4
2008-03-11T23:00:00Z	94	0	5	3	8	0.09	24.4	2.0	0.0	52.4
2008-03-12T00:00:00Z	92	10	119	65	207	0.09	24.8	2.2	0.0	52.5
2008-03-12T01:00:00Z	90	25	333	152	407	0.09	25.1	2.4	0.0	52.4
2008-03-12T02:00:00Z	88	40	561	228	515	0.09	25.3	2.4	0.0	52.2
2008-03-12T03:00:00Z	85	55	756	284	578	0.09	25.6	2.5	0.0	52.0
2008-03-12T04:00:00Z	77	70	893	318	618	0.09	25.6	2.4	0.0	51.9
2008-03-12T05:00:00Z	30	82	963	322	651	0.09	25.6	2.2	0.0	51.9
2008-03-12T06:00:00Z	308	78	957	303	671	0.09	25.5	2.1	0.2	51.9
2008-03-12T07:00:00Z	280	65	842	329	570	0.09	25.5	1.8	3.9	52.0
2008-03-12T08:00:00Z	274	50	696	257	577	0.09	25.5	1.4	3.2	52.1
2008-03-12T09:00:00Z	271	35	330	200	180	0.09	25.4	1.0	40.0	52.2
2008-03-12T10:00:00Z	269	20	99	99	0	0.09	25.6	1.0	62.3	52.0
2008-03-12T11:00:00Z	267	5	24	24	2	0.09	26.0	1.5	19.5	51.5
2008-03-12T12:00:00Z	265	0	3	2	1	0.09	26.3	2.1	0.0	51.0
2008-03-12T13:00:00Z	263	0	0	0	0	0.09	26.3	2.2	0.0	51.0
2008-03-12T14:00:00Z	259	0	0	0	0	0.09	26.1	2.1	0.0	51.4
2008-03-12T15:00:00Z	253	0	0	0	0	0.09	25.8	1.9	0.0	51.9
2008-03-12T16:00:00Z	239	0	0	0	0	0.09	25.4	1.8	1.4	52.2
2008-03-12T17:00:00Z	198	0	0	0	0	0.09	24.9	1.8	34.4	52.5
2008-03-12T18:00:00Z	143	0	0	0	0	0.09	24.4	1.8	48.4	52.7
2008-03-12T19:00:00Z	115	0	0	0	0	0.09	23.9	1.8	54.8	52.7
2008-03-12T20:00:00Z	105	0	0	0	0	0.09	23.4	1.9	51.4	52.6
2008-03-12T21:00:00Z	100	0	0	0	0	0.09	22.9	2.0	46.0	52.4
2008-03-12T22:00:00Z	96	0	0	0	0	0.09	23.0	2.0	41.4	52.7
2008-03-12T23:00:00Z	94	0	4	3	3	0.09	23.5	2.1	39.0	53.3
2008-03-13T00:00:00Z	92	10	100	81	78	0.09	24.0	2.3	15.4	54.0
2008-03-13T01:00:00Z	90	25	236	227	34	0.09	24.4	2.3	22.3	54.0
2008-03-13T02:00:00Z	87	40	418	402	22	0.09	24.6	2.4	25.7	53.6
2008-03-13T03:00:00Z	84	55	615	494	142	0.09	24.8	2.5	19.0	53.1
2008-03-13T04:00:00Z	76	70	771	520	267	0.09	25.0	2.4	12.7	52.8
2008-03-13T05:00:00Z	28	81	821	548	277	0.09	25.3	2.1	12.0	52.6
2008-03-13T06:00:00Z	309	78	586	506	80	0.09	25.6	1.8	36.3	52.5
2008-03-13T07:00:00Z	281	65	529	526	3	0.09	25.7	1.6	35.7	52.5
2008-03-13T08:00:00Z	275	50	524	466	82	0.09	25.7	1.5	20.7	52.8
2008-03-13T09:00:00Z	272	35	330	306	34	0.09	25.7	1.5	29.6	53.0
2008-03-13T10:00:00Z	270	20	127	127	0	0.09	25.4	1.5	47.6	53.0
2008-03-13T11:00:00Z	268	5	24	24	0	0.09	25.0	1.5	50.6	53.0
2008-03-13T12:00:00Z	266	0	1	1	0	0.09	24.5	1.5	60.4	52.9
2008-03-13T13:00:00Z	263	0	0	0	0	0.09	24.3	1.6	65.7	52.9
2008-03-13T14:00:00Z	259	0	0	0	0	0.09	24.3	1.6	66.2	53.0
2008-03-13T15:00:00Z	253	0	0	0	0	0.09	24.4	1.7	65.3	53.1
2008-03-13T16:00:00Z	240	0	0	0	0	0.09	24.3	1.8	48.2	53.1
2008-03-13T17:00:00Z	198	0	0	0	0	0.09	24.1	1.8	64.3	53.0
2008-03-13T18:00:00Z	143	0	0	0	0	0.09	23.9	1.8	69.2	52.8
2008-03-13T19:00:00Z	114	0	0	0	0	0.1	23.7	1.7	66.4	52.5
2008-03-13T20:00:00Z	104	0	0	0	0	0.1	23.5	1.7	52.8	52.0
2008-03-13T21:00:00Z	99	0	0	0	0	0.1	23.3	1.6	31.6	51.5
2008-03-13T22:00:00Z	96	0	0	0	0	0.1	23.4	1.6	7.5	51.6
2008-03-13T23:00:00Z	94	0	4	3	5	0.1	23.5	1.6	0.0	52.2
2008-03-14T00:00:00Z	91	10	109	71	141	0.1	23.6	1.6	0.0	52.8
2008-03-14T01:00:00Z	89	25	325	159	360	0.1	24.0	1.6	0.0	53.1
2008-03-14T02:00:00Z	87	40	565	222	527	0.1	24.5	1.6	0.0	53.0
2008-03-14T03:00:00Z	83	55	774	246	646	0.1	25.0	1.7	0.0	52.9
2008-03-14T04:00:00Z	74	69	929	220	760	0.1	25.3	1.5	0.0	52.7
2008-03-14T05:00:00Z	26	81	996	223	786	0.1	25.4	1.3	0.0	52.4
2008-03-14T06:00:00Z	310	77	978	238	760	0.1	25.4	1.1	0.0	52.1
2008-03-14T07:00:00Z	281	64	865	237	697	0.1	25.4	0.7	2.4	51.8
2008-03-14T08:00:00Z	275	50	325	148	202	0.1	25.4	0.2	59.3	51.6
2008-03-14T09:00:00Z	272	35	72	72	0	0.1	25.5	0.5	85.6	51.4
2008-03-14T10:00:00Z	270	20	43	43	0	0.1	25.6	0.6	79.5	51.3
2008-03-14T11:00:00Z	268	5	15	15	0	0.1	25.7	0.6	43.4	51.4
2008-03-14T12:00:00Z	266	0	1	1	0	0.1	25.8	0.8	42.4	51.4
2008-03-14T13:00:00Z	263	0	0	0	0	0.1	25.8	0.9	48.0	51.6
2008-03-14T14:00:00Z	260	0	0	0	0	0.1	25.6	1.0	48.7	51.8
2008-03-14T15:00:00Z	254	0	0	0	0	0.1	25.4	1.1	59.7	52.0
2008-03-14T16:00:00Z	240	0	0	0	0	0.1	25.3	1.1	56.0	52.0
2008-03-14T17:00:00Z	198	0	0	0	0	0.1	25.1	1.0	15.7	51.8
2008-03-14T18:00:00Z	142	0	0	0	0	0.09	25.0	1.0	0.0	51.6
2008-03-14T19:00:00Z	113	0	0	0	0	0.09	24.9	0.9	0.0	51.4
2008-03-14T20:00:00Z	103	0	0	0	0	0.09	24.8	0.9	0.0	51.1
2008-03-14T21:00:00Z	99	0	0	0	0	0.09	24.7	0.9	0.0	50.8
2008-03-14T22:00:00Z	96	0	0	0	0	0.09	24.7	0.7	0.4	50.9
2008-03-14T23:00:00Z	93	0	4	3	6	0.09	24.6	0.6	9.6	51.1
2008-03-15T00:00:00Z	91	10	109	73	144	0.09	24.6	0.8	4.4	51.3
2008-03-15T01:00:00Z	89	25	289	216	176	0.09	25.0	1.0	8.9	51.6
2008-03-15T02:00:00Z	86	40	482	355	195	0.09	25.6	1.1	13.8	51.8
2008-03-15T03:00:00Z	83	55	641	466	215	0.09	26.3	1.1	15.6	52.0
2008-03-15T04:00:00Z	73	69	770	515	272	0.09	26.4	1.1	14.5	52.2
2008-03-15T05:00:00Z	25	81	801	548	258	0.09	26.2	1.0	16.8	52.3
2008-03-15T06:00:00Z	310	77	421	349	73	0.09	25.9	1.0	56.1	52.4
2008-03-15T07:00:00Z	282	64	246	246	0	0.09	25.6	1.0	71.4	52.5
2008-03-15T08:00:00Z	276	50	172	172	0	0.09	25.4	0.9	75.8	52.5
2008-03-15T09:00:00Z	273	35	90	90	0	0.09	25.2	0.9	81.7	52.5
2008-03-15T10:00:00Z	270	20	57	57	0	0.09	25.2	1.0	71.2	52.6
2008-03-15T11:00:00Z	268	5	19	19	0	0.09	25.4	1.1	36.8	52.7
2008-03-15T12:00:00Z	266	0	1	1	0	0.09	25.5	1.2	44.8	52.9
2008-03-15T13:00:00Z	264	0	0	0	0	0.09	25.4	1.1	54.9	53.1
2008-03-15T14:00:00Z	260	0	0	0	0	0.09	25.2	0.9	63.5	53.2
2008-03-15T15:00:00Z	255	0	0	0	0	0.09	24.9	0.8	67.0	53.3
2008-03-15T16:00:00Z	241	0	0	0	0	0.09	24.7	0.9	66.4	53.4
2008-03-15T17:00:00Z	198	0	0	0	0	0.09	24.6	1.0	53.3	53.3
2008-03-15T18:00:00Z	141	0	0	0	0	0.09	24.4	1.1	47.8	53.3
2008-03-15T19:00:00Z	112	0	0	0	0	0.09	24.3	1.3	47.9	53.3
2008-03-15T20:00:00Z	103	0	0	0	0	0.09	24.2	1.4	48.0	53.4
2008-03-15T21:00:00Z	98	0	0	0	0	0.09	24.1	1.6	48.7	53.5
2008-03-15T22:00:00Z	95	0	0	0	0	0.09	24.1	1.8	48.4	53.7
2008-03-15T23:00:00Z	93	0	5	3	9	0.09	24.1	1.9	32.5	54.0
2008-03-16T00:00:00Z	91	10	112	59	213	0.09	24.2	2.0	10.5	54.3
2008-03-16T01:00:00Z	88	25	80	45	108	0.09	24.5	1.9	64.9	54.3
2008-03-16T02:00:00Z	86	40	467	160	442	0.09	25.0	1.8	27.9	54.0
2008-03-16T03:00:00Z	82	55	675	400	354	0.09	25.5	1.8	13.0	53.7
2008-03-16T04:00:00Z	72	69	878	313	597	0.09	25.6	1.6	5.5	53.5
2008-03-16T05:00:00Z	23	81	982	261	733	0.09	25.6	1.4	0.4	53.6
2008-03-16T06:00:00Z	311	77	875	420	465	0.09	25.5	1.1	9.9	53.6
2008-03-16T07:00:00Z	283	64	661	542	125	0.09	25.5	0.8	25.5	53.4
2008-03-16T08:00:00Z	277	49	451	444	8	0.09	25.4	0.6	37.9	53.1
2008-03-16T09:00:00Z	273	35	230	230	0	0.09	25.4	0.4	56.2	52.8
2008-03-16T10:00:00Z	271	20	83	83	0	0.09	25.6	0.3	68.4	52.9
2008-03-16T11:00:00Z	269	5	17	17	0	0.09	26.0	0.2	52.5	53.3
2008-03-16T12:00:00Z	267	0	1	1	0	0.09	26.4	0.3	54.5	53.7
2008-03-16T13:00:00Z	264	0	0	0	0	0.09	26.2	0.3	53.5	54.0
2008-03-16T14:00:00Z	261	0	0	0	0	0.09	25.8	0.4	61.7	54.2
2008-03-16T15:00:00Z	255	0	0	0	0	0.09	25.3	0.5	66.1	54.4
2008-03-16T16:00:00Z	242	0	0	0	0	0.09	24.9	0.5	66.2	54.5
2008-03-16T17:00:00Z	198	0	0	0	0	0.09	24.8	0.6	69.7	54.5
2008-03-16T18:00:00Z	140	0	0	0	0	0.09	24.6	0.6	63.4	54.5
2008-03-16T19:00:00Z	112	0	0	0	0	0.09	24.2	0.7	65.1	54.3
2008-03-16T20:00:00Z	102	0	0	0	0	0.09	23.8	0.9	71.4	54.0
2008-03-16T21:00:00Z	98	0	0	0	0	0.09	23.3	1.2	76.0	53.7
2008-03-16T22:00:00Z	95	0	0	0	0	0.09	23.4	1.4	79.6	53.5
2008-03-16T23:00:00Z	92	0	4	3	6	0.09	23.8	1.6	57.1	53.4
2008-03-17T00:00:00Z	90	10	109	71	143	0.09	24.4	1.9	14.1	53.4
2008-03-17T01:00:00Z	88	25	319	166	336	0.09	25.0	2.0	0.0	53.4
2008-03-17T02:00:00Z	85	40	547	247	462	0.09	25.7	2.0	0.0	53.4
2008-03-17T03:00:00Z	81	55	744	299	545	0.09	26.4	2.2	0.0	53.4
2008-03-17T04:00:00Z	71	69	899	289	653	0.09	26.8	2.2	0.0	53.7
2008-03-17T05:00:00Z	22	80	961	307	667	0.09	26.8	2.3	0.0	54.2
2008-03-17T06:00:00Z	312	77	946	305	662	0.09	26.8	2.3	0.0	54.8
2008-03-17T07:00:00Z	284	64	865	258	682	0.09	26.9	2.4	0.0	55.4
2008-03-17T08:00:00Z	277	49	700	233	613	0.09	26.9	2.6	0.6	56.1
2008-03-17T09:00:00Z	274	34	424	271	232	0.09	27.0	2.8	14.3	56.7
2008-03-17T10:00:00Z	271	20	169	156	25	0.09	27.0	2.8	33.2	56.5
2008-03-17T11:00:00Z	269	5	32	32	0	0.09	27.0	2.8	28.6	55.7
2008-03-17T12:00:00Z	267	0	1	1	0	0.09	26.9	2.7	43.8	54.9
2008-03-17T13:00:00Z	265	0	0	0	0	0.09	26.6	2.7	43.8	54.7
2008-03-17T14:00:00Z	261	0	0	0	0	0.09	26.1	2.7	53.2	54.9
2008-03-17T15:00:00Z	256	0	0	0	0	0.09	25.5	2.6	58.9	55.3
2008-03-17T16:00:00Z	243	0	0	0	0	0.09	25.1	2.6	63.2	55.5
2008-03-17T17:00:00Z	199	0	0	0	0	0.09	24.9	2.5	65.7	55.7
2008-03-17T18:00:00Z	139	0	0	0	0	0.09	24.6	2.5	66.0	55.8
2008-03-17T19:00:00Z	111	0	0	0	0	0.09	24.4	2.4	65.9	56.0
2008-03-17T20:00:00Z	102	0	0	0	0	0.09	24.2	2.3	51.4	56.1
2008-03-17T21:00:00Z	97	0	0	0	0	0.09	24.0	2.3	47.0	56.2
2008-03-17T22:00:00Z	94	0	0	0	0	0.09	24.0	2.3	47.2	56.0
2008-03-17T23:00:00Z	92	0	4	3	6	0.09	24.2	2.2	14.1	55.6
2008-03-18T00:00:00Z	90	10	110	73	148	0.09	24.5	2.1	0.4	55.1
2008-03-18T01:00:00Z	88	25	286	220	164	0.09	24.9	2.0	9.7	54.9
2008-03-18T02:00:00Z	85	40	447	391	92	0.09	25.4	1.8	19.2	55.0
2008-03-18T03:00:00Z	80	55	555	537	25	0.09	26.0	1.7	26.2	55.2
2008-03-18T04:00:00Z	70	69	689	595	98	0.09	26.2	1.6	22.5	55.1
2008-03-18T05:00:00Z	21	80	703	661	43	0.09	26.2	1.5	25.3	54.8
2008-03-18T06:00:00Z	313	76	687	645	43	0.09	26.1	1.4	25.5	54.5
2008-03-18T07:00:00Z	285	64	336	319	18	0.09	26.0	1.4	60.8	54.4
2008-03-18T08:00:00Z	278	49	154	154	0	0.09	25.7	1.6	76.4	54.3
2008-03-18T09:00:00Z	274	34	122	122	0	0.09	25.4	1.7	71.1	54.2
2008-03-18T10:00:00Z	272	20	94	94	0	0.09	25.4	1.4	49.9	54.5
2008-03-18T11:00:00Z	270	5	27	27	0	0.09	25.6	0.8	33.8	55.1
2008-03-18T12:00:00Z	267	0	1	1	0	0.09	25.8	0.7	9.1	55.7
2008-03-18T13:00:00Z	265	0	0	0	0	0.09	25.7	0.8	1.9	56.3
2008-03-18T14:00:00Z	262	0	0	0	0	0.09	25.3	0.8	47.0	56.9
2008-03-18T15:00:00Z	256	0	0	0	0	0.09	24.9	0.8	66.5	57.4
2008-03-18T16:00:00Z	244	0	0	0	0	0.09	24.5	0.6	67.8	57.7
2008-03-18T17:00:00Z	199	0	0	0	0	0.09	24.2	0.5	88.4	57.7
2008-03-18T18:00:00Z	138	0	0	0	0	0.09	23.9	0.3	97.0	57.7
2008-03-18T19:00:00Z	110	0	0	0	0	0.09	23.7	0.3	96.1	57.7
2008-03-18T20:00:00Z	101	0	0	0	0	0.09	23.5	0.6	75.6	57.8
2008-03-18T21:00:00Z	97	0	0	0	0	0.09	23.4	0.9	67.0	57.8
2008-03-18T22:00:00Z	94	0	0	0	0	0.09	23.5	0.8	66.3	57.2
2008-03-18T23:00:00Z	92	0	4	3	6	0.09	23.7	0.4	60.7	56.2
2008-03-19T00:00:00Z	89	10	113	70	165	0.09	24.0	0.2	17.5	55.2
2008-03-19T01:00:00Z	87	25	328	158	375	0.09	24.5	0.4	0.2	54.9
2008-03-19T02:00:00Z	84	40	529	284	387	0.09	25.0	0.5	5.8	55.0
2008-03-19T03:00:00Z	80	55	711	355	434	0.09	25.5	0.7	7.4	55.2
2008-03-19T04:00:00Z	68	69	894	286	649	0.09	26.0	0.7	2.1	55.4
2008-03-19T05:00:00Z	20	80	977	258	732	0.09	26.3	0.8	0.0	55.6
2008-03-19T06:00:00Z	314	76	950	268	702	0.09	26.6	0.9	1.2	55.8
2008-03-19T07:00:00Z	286	63	616	417	206	0.09	26.5	1.1	30.2	55.8
2008-03-19T08:00:00Z	278	49	233	233	0	0.09	26.1	1.2	68.8	55.6
2008-03-19T09:00:00Z	275	34	101	101	0	0.09	25.6	1.4	78.2	55.5
2008-03-19T10:00:00Z	272	19	86	86	0	0.09	25.4	1.5	58.7	55.7
2008-03-19T11:00:00Z	270	5	25	25	0	0.09	25.2	1.8	75.1	56.1
2008-03-19T12:00:00Z	268	0	0	0	0	0.09	25.0	2.2	93.6	56.6
2008-03-19T13:00:00Z	265	0	0	0	0	0.09	24.9	2.3	96.9	57.1
2008-03-19T14:00:00Z	262	0	0	0	0	0.09	24.6	1.9	93.4	57.5
2008-03-19T15:00:00Z	257	0	0	0	0	0.09	24.4	1.6	92.0	57.9
2008-03-19T16:00:00Z	245	0	0	0	0	0.09	24.2	1.4	91.7	57.9
2008-03-19T17:00:00Z	199	0	0	0	0	0.09	24.1	1.4	84.7	57.7
2008-03-19T18:00:00Z	137	0	0	0	0	0.1	24.0	1.4	81.6	57.5
2008-03-19T19:00:00Z	109	0	0	0	0	0.1	23.8	1.4	81.2	57.2
2008-03-19T20:00:00Z	100	0	0	0	0	0.1	23.7	1.4	71.2	56.9
2008-03-19T21:00:00Z	96	0	0	0	0	0.1	23.7	1.5	67.0	56.6
2008-03-19T22:00:00Z	93	0	0	0	0	0.1	23.8	1.5	66.7	56.2
2008-03-19T23:00:00Z	91	0	4	3	4	0.1	24.1	1.5	59.5	55.8
2008-03-20T00:00:00Z	89	10	113	84	108	0.1	24.4	1.9	25.9	55.3
2008-03-20T01:00:00Z	87	25	315	189	279	0.1	24.7	2.1	11.6	55.3
2008-03-20T02:00:00Z	84	40	422	372	101	0.1	25.2	2.1	27.0	55.7
2008-03-20T03:00:00Z	79	55	546	518	33	0.1	25.6	2.0	31.0	56.1
2008-03-20T04:00:00Z	67	69	747	499	261	0.1	25.8	2.0	19.3	56.2
2008-03-20T05:00:00Z	19	79	822	510	318	0.1	26.0	2.0	16.1	56.2
2008-03-20T06:00:00Z	314	76	776	548	236	0.1	26.2	2.0	19.0	56.2
2008-03-20T07:00:00Z	287	63	721	479	275	0.1	26.1	2.0	15.5	56.1
2008-03-20T08:00:00Z	279	49	504	420	102	0.1	25.7	2.0	27.1	56.0
2008-03-20T09:00:00Z	275	34	393	262	262	0.1	25.3	2.1	11.4	55.9
2008-03-20T10:00:00Z	272	19	194	138	110	0.1	25.1	2.1	18.6	56.0
2008-03-20T11:00:00Z	270	4	34	34	0	0.1	25.1	2.0	68.0	56.2
2008-03-20T12:00:00Z	268	0	0	0	0	0.1	25.1	2.0	93.8	56.4
2008-03-20T13:00:00Z	266	0	0	0	0	0.1	24.6	1.8	96.6	56.8
2008-03-20T14:00:00Z	263	0	0	0	0	0.1	23.9	1.5	87.9	57.3
2008-03-20T15:00:00Z	258	0	0	0	0	0.1	23.2	1.3	84.8	57.8
2008-03-20T16:00:00Z	246	0	0	0	0	0.1	23.0	1.1	86.4	57.6
2008-03-20T17:00:00Z	199	0	0	0	0	0.1	23.1	1.0	83.3	57.0
2008-03-20T18:00:00Z	135	0	0	0	0	0.09	23.4	1.0	81.7	56.3
2008-03-20T19:00:00Z	108	0	0	0	0	0.09	23.6	0.9	80.8	55.7
2008-03-20T20:00:00Z	100	0	0	0	0	0.09	23.9	1.0	70.7	55.0
2008-03-20T21:00:00Z	96	0	0	0	0	0.09	24.2	1.0	58.2	54.4
2008-03-20T22:00:00Z	93	0	0	0	0	0.09	24.4	1.3	44.4	54.0
2008-03-20T23:00:00Z	91	0	3	3	0	0.09	24.5	1.8	37.0	53.7
2008-03-21T00:00:00Z	89	11	80	80	0	0.09	24.7	2.4	36.0	53.4
2008-03-21T01:00:00Z	86	25	212	209	4	0.09	25.0	2.7	38.8	53.3
2008-03-21T02:00:00Z	83	40	431	362	99	0.09	25.4	2.8	27.8	53.3
2008-03-21T03:00:00Z	78	55	542	513	42	0.09	25.8	2.9	30.2	53.4
2008-03-21T04:00:00Z	66	69	611	611	0	0.09	26.0	3.0	33.7	53.5
2008-03-21T05:00:00Z	18	79	656	642	15	0.09	26.2	3.1	33.4	53.6
2008-03-21T06:00:00Z	315	76	801	461	355	0.09	26.2	3.3	17.4	53.8
2008-03-21T07:00:00Z	288	63	651	494	165	0.09	26.2	3.3	26.8	53.9
2008-03-21T08:00:00Z	280	49	284	278	7	0.09	26.0	3.2	62.7	54.0
2008-03-21T09:00:00Z	276	34	87	87	0	0.09	25.8	3.1	83.3	54.1
2008-03-21T10:00:00Z	273	19	51	51	0	0.09	25.6	2.8	75.6	54.4
2008-03-21T11:00:00Z	271	4	15	15	0	0.09	25.3	2.5	54.9	54.6
2008-03-21T12:00:00Z	269	0	0	0	0	0.09	25.1	2.2	48.7	55.0
2008-03-21T13:00:00Z	266	0	0	0	0	0.09	24.9	2.0	49.0	55.2
2008-03-21T14:00:00Z	263	0	0	0	0	0.09	24.7	1.9	49.0	55.3
2008-03-21T15:00:00Z	258	0	0	0	0	0.09	24.5	1.7	50.1	55.5
2008-03-21T16:00:00Z	247	0	0	0	0	0.09	24.4	1.6	50.9	55.5
2008-03-21T17:00:00Z	198	0	0	0	0	0.09	24.4	1.5	61.5	55.4
2008-03-21T18:00:00Z	134	0	0	0	0	0.09	24.4	1.4	66.0	55.2
2008-03-21T19:00:00Z	107	0	0	0	0	0.09	24.4	1.4	64.1	54.9
2008-03-21T20:00:00Z	99	0	0	0	0	0.09	24.4	1.7	19.0	54.5
2008-03-21T21:00:00Z	95	0	0	0	0	0.09	24.5	1.9	0.0	54.1
2008-03-21T22:00:00Z	92	0	0	0	0	0.09	24.7	1.9	0.4	53.7
2008-03-21T23:00:00Z	90	0	3	3	0	0.09	25.0	1.5	9.8	53.3
2008-03-22T00:00:00Z	88	11	86	86	0	0.09	25.3	1.2	26.2	53.0
2008-03-22T01:00:00Z	86	25	148	148	0	0.09	25.6	1.1	53.1	53.1
2008-03-22T02:00:00Z	83	40	167	167	0	0.09	25.8	1.2	71.1	53.5
2008-03-22T03:00:00Z	77	55	387	381	6	0.09	26.0	1.3	52.6	53.9
2008-03-22T04:00:00Z	65	69	673	514	167	0.09	26.0	1.5	27.6	54.2
2008-03-22T05:00:00Z	17	79	861	427	441	0.09	25.8	1.6	12.4	54.2
2008-03-22T06:00:00Z	316	75	809	477	341	0.09	25.7	1.8	16.2	54.2
2008-03-22T07:00:00Z	288	63	617	535	88	0.09	25.5	1.9	29.2	54.2
2008-03-22T08:00:00Z	280	49	562	392	246	0.09	25.5	2.0	18.8	54.3
2008-03-22T09:00:00Z	276	34	461	198	488	0.09	25.4	2.0	5.0	54.4
2008-03-22T10:00:00Z	273	19	196	114	165	0.09	25.4	2.0	29.7	54.7
2008-03-22T11:00:00Z	271	4	31	31	0	0.09	25.4	1.9	41.3	55.2
2008-03-22T12:00:00Z	269	0	0	0	0	0.09	25.5	1.9	58.5	55.8
2008-03-22T13:00:00Z	267	0	0	0	0	0.09	25.3	2.1	65.5	56.2
2008-03-22T14:00:00Z	264	0	0	0	0	0.09	25.0	2.2	65.8	56.6
2008-03-22T15:00:00Z	259	0	0	0	0	0.09	24.6	2.4	66.3	56.9
2008-03-22T16:00:00Z	248	0	0	0	0	0.09	24.3	2.5	73.1	57.1
2008-03-22T17:00:00Z	198	0	0	0	0	0.09	24.0	2.5	69.7	57.2
2008-03-22T18:00:00Z	133	0	0	0	0	0.09	23.8	2.6	67.0	57.3
2008-03-22T19:00:00Z	106	0	0	0	0	0.09	23.6	2.6	67.0	57.1
2008-03-22T20:00:00Z	98	0	0	0	0	0.09	23.5	2.6	67.0	56.8
2008-03-22T21:00:00Z	95	0	0	0	0	0.09	23.4	2.7	67.0	56.5
2008-03-22T22:00:00Z	92	0	0	0	0	0.09	23.5	2.6	66.7	56.0
2008-03-22T23:00:00Z	90	0	5	2	13	0.09	23.8	2.3	81.0	55.4
2008-03-23T00:00:00Z	88	11	133	55	312	0.09	24.2	2.0	26.8	54.8
2008-03-23T01:00:00Z	85	25	292	213	225	0.09	24.7	1.9	16.7	54.4
2008-03-23T02:00:00Z	82	40	425	383	71	0.09	25.2	2.1	28.8	54.2
2008-03-23T03:00:00Z	77	55	601	455	171	0.09	25.7	2.5	24.7	54.0
2008-03-23T04:00:00Z	64	69	863	288	608	0.09	26.0	2.6	6.7	53.9
2008-03-23T05:00:00Z	17	79	945	280	681	0.09	26.1	2.7	3.0	54.0
2008-03-23T06:00:00Z	316	75	836	435	413	0.09	26.3	2.8	12.6	54.1
2008-03-23T07:00:00Z	289	63	657	513	157	0.09	26.3	2.8	23.9	54.3
2008-03-23T08:00:00Z	281	48	318	295	27	0.09	26.1	2.7	56.6	54.5
2008-03-23T09:00:00Z	276	34	105	105	0	0.09	25.9	2.6	79.8	54.7
2008-03-23T10:00:00Z	274	19	28	28	0	0.09	25.7	2.5	88.5	54.6
2008-03-23T11:00:00Z	271	4	4	4	0	0.09	25.4	2.6	58.0	54.4
2008-03-23T12:00:00Z	269	0	0	0	0	0.09	25.2	2.6	46.8	54.1
[truncated: 103,205 more rows]
